# Supplementary material for: Physiologically based pharmacokinetic modeling to predict the pharmacokinetics of codeine in different CYP2D6 phenotypes
Source: Front Pharmacol. 2024 May 2;15:1342515. doi: 10.3389/fphar.2024.1342515 (PMC11096448; doi:10.3389/fphar.2024.1342515)
Supplement: Supplementary file 2 [file DataSheet1.ZIP]

Archive with 1 entries (1 files):
- codeine.json
