# Supplementary material for: Physiologically based pharmacokinetic modeling to predict the pharmacokinetics of codeine in different CYP2D6 phenotypes
Source: Front Pharmacol. 2024 May 2;15:1342515. doi: 10.3389/fphar.2024.1342515 (PMC11096448; doi:10.3389/fphar.2024.1342515)
Supplement: Supplementary file 2 [file DataSheet1.ZIP › codeine.json]

{
  "Version": 79,
  "ExpressionProfiles": [
    {
      "Type": "Enzyme",
      "Species": "Human",
      "Molecule": "CYP2D6",
      "Category": "African American",
      "Parameters": [
        {
          "Path": "CYP2D6|Reference concentration",
          "Value": 0.4,
          "Unit": "µmol/l"
        },
        {
          "Path": "CYP2D6|t1/2 (intestine)",
          "Value": 1380.0,
          "Unit": "min"
        },
        {
          "Path": "CYP2D6|t1/2 (liver)",
          "Value": 3060.0,
          "Unit": "min"
        },
        {
          "Path": "Organism|Liver|Pericentral|Intracellular|CYP2D6|Relative expression",
          "Value": 0.8
        },
        {
          "Path": "Organism|Liver|Periportal|Intracellular|CYP2D6|Relative expression",
          "Value": 1.0
        }
      ],
      "Localization": "Intracellular, BloodCellsIntracellular, VascEndosome",
      "Ontogeny": {
        "Name": "CYP2D6"
      }
    },
    {
      "Type": "Enzyme",
      "Species": "Human",
      "Molecule": "CYP3A4",
      "Category": "African American",
      "Parameters": [
        {
          "Path": "CYP3A4|Reference concentration",
          "Value": 4.32,
          "Unit": "µmol/l"
        },
        {
          "Path": "CYP3A4|t1/2 (intestine)",
          "Value": 1380.0,
          "Unit": "min"
        },
        {
          "Path": "CYP3A4|t1/2 (liver)",
          "Value": 2220.0,
          "Unit": "min"
        },
        {
          "Path": "Organism|Liver|Pericentral|Intracellular|CYP3A4|Relative expression",
          "Value": 1.0
        },
        {
          "Path": "Organism|Liver|Periportal|Intracellular|CYP3A4|Relative expression",
          "Value": 1.0
        }
      ],
      "Localization": "Intracellular, BloodCellsIntracellular, VascEndosome",
      "Ontogeny": {
        "Name": "CYP3A4"
      }
    },
    {
      "Type": "Enzyme",
      "Species": "Human",
      "Molecule": "UGT2B7",
      "Category": "African American",
      "Parameters": [
        {
          "Path": "Organism|Liver|Pericentral|Intracellular|UGT2B7|Relative expression",
          "Value": 1.0
        },
        {
          "Path": "Organism|Liver|Periportal|Intracellular|UGT2B7|Relative expression",
          "Value": 1.0
        },
        {
          "Path": "UGT2B7|Reference concentration",
          "Value": 1.0,
          "Unit": "µmol/l"
        },
        {
          "Path": "UGT2B7|t1/2 (intestine)",
          "Value": 1380.0,
          "Unit": "min"
        },
        {
          "Path": "UGT2B7|t1/2 (liver)",
          "Value": 2160.0,
          "Unit": "min"
        }
      ],
      "Localization": "Intracellular, BloodCellsIntracellular, VascEndosome",
      "Ontogeny": {
        "Name": "UGT2B7"
      }
    },
    {
      "Type": "Enzyme",
      "Species": "Human",
      "Molecule": "CYP2D6",
      "Category": "White-American",
      "Parameters": [
        {
          "Path": "CYP2D6|Reference concentration",
          "Value": 0.4,
          "Unit": "µmol/l"
        },
        {
          "Path": "CYP2D6|t1/2 (intestine)",
          "Value": 1380.0,
          "Unit": "min"
        },
        {
          "Path": "CYP2D6|t1/2 (liver)",
          "Value": 3060.0,
          "Unit": "min"
        },
        {
          "Path": "Organism|Kidney|Intracellular|CYP2D6|Relative expression",
          "Value": 0.1
        },
        {
          "Path": "Organism|Liver|Pericentral|Intracellular|CYP2D6|Relative expression",
          "Value": 0.8
        },
        {
          "Path": "Organism|Liver|Periportal|Intracellular|CYP2D6|Relative expression",
          "Value": 1.0
        }
      ],
      "Localization": "Interstitial, BloodCellsIntracellular, VascMembraneTissueSide",
      "Ontogeny": {
        "Name": "CYP2D6"
      }
    },
    {
      "Type": "Enzyme",
      "Species": "Human",
      "Molecule": "CYP3A4",
      "Category": "White-American",
      "Parameters": [
        {
          "Path": "CYP3A4|Reference concentration",
          "Value": 4.32,
          "Unit": "µmol/l"
        },
        {
          "Path": "CYP3A4|t1/2 (intestine)",
          "Value": 1380.0,
          "Unit": "min"
        },
        {
          "Path": "CYP3A4|t1/2 (liver)",
          "Value": 2220.0,
          "Unit": "min"
        },
        {
          "Path": "Organism|Liver|Pericentral|Intracellular|CYP3A4|Relative expression",
          "Value": 1.0
        },
        {
          "Path": "Organism|Liver|Periportal|Intracellular|CYP3A4|Relative expression",
          "Value": 1.0
        }
      ],
      "Localization": "Intracellular, BloodCellsIntracellular, VascEndosome",
      "Ontogeny": {
        "Name": "CYP3A4"
      }
    },
    {
      "Type": "Enzyme",
      "Species": "Human",
      "Molecule": "UGT2B7",
      "Category": "White-American",
      "Parameters": [
        {
          "Path": "Organism|Liver|Pericentral|Intracellular|UGT2B7|Relative expression",
          "Value": 1.0
        },
        {
          "Path": "Organism|Liver|Periportal|Intracellular|UGT2B7|Relative expression",
          "Value": 1.0
        },
        {
          "Path": "UGT2B7|Reference concentration",
          "Value": 1.0,
          "Unit": "µmol/l"
        },
        {
          "Path": "UGT2B7|t1/2 (intestine)",
          "Value": 1380.0,
          "Unit": "min"
        },
        {
          "Path": "UGT2B7|t1/2 (liver)",
          "Value": 2160.0,
          "Unit": "min"
        }
      ],
      "Localization": "Intracellular, BloodCellsIntracellular, VascEndosome",
      "Ontogeny": {
        "Name": "UGT2B7"
      }
    },
    {
      "Type": "Enzyme",
      "Species": "Human",
      "Molecule": "CYP2D6",
      "Category": "White American- 0F 2",
      "Parameters": [
        {
          "Path": "CYP2D6|Reference concentration",
          "Value": 0.4,
          "Unit": "µmol/l"
        },
        {
          "Path": "CYP2D6|t1/2 (intestine)",
          "Value": 1380.0,
          "Unit": "min"
        },
        {
          "Path": "CYP2D6|t1/2 (liver)",
          "Value": 3060.0,
          "Unit": "min"
        },
        {
          "Path": "Organism|Kidney|Intracellular|CYP2D6|Relative expression",
          "Value": 0.1
        },
        {
          "Path": "Organism|Liver|Pericentral|Intracellular|CYP2D6|Relative expression",
          "Value": 0.8
        },
        {
          "Path": "Organism|Liver|Periportal|Intracellular|CYP2D6|Relative expression",
          "Value": 1.0
        }
      ],
      "Localization": "Interstitial, BloodCellsIntracellular, VascMembraneTissueSide",
      "Ontogeny": {
        "Name": "CYP2D6"
      }
    },
    {
      "Type": "Enzyme",
      "Species": "Human",
      "Molecule": "CYP3A4",
      "Category": "White American- 0F 2",
      "Parameters": [
        {
          "Path": "CYP3A4|Reference concentration",
          "Value": 4.32,
          "Unit": "µmol/l"
        },
        {
          "Path": "CYP3A4|t1/2 (intestine)",
          "Value": 1380.0,
          "Unit": "min"
        },
        {
          "Path": "CYP3A4|t1/2 (liver)",
          "Value": 2220.0,
          "Unit": "min"
        },
        {
          "Path": "Organism|Liver|Pericentral|Intracellular|CYP3A4|Relative expression",
          "Value": 1.0
        },
        {
          "Path": "Organism|Liver|Periportal|Intracellular|CYP3A4|Relative expression",
          "Value": 1.0
        }
      ],
      "Localization": "Intracellular, BloodCellsIntracellular, VascEndosome",
      "Ontogeny": {
        "Name": "CYP3A4"
      }
    },
    {
      "Type": "Enzyme",
      "Species": "Human",
      "Molecule": "UGT2B7",
      "Category": "White American- 0F 2",
      "Parameters": [
        {
          "Path": "Organism|Liver|Pericentral|Intracellular|UGT2B7|Relative expression",
          "Value": 1.0
        },
        {
          "Path": "Organism|Liver|Periportal|Intracellular|UGT2B7|Relative expression",
          "Value": 1.0
        },
        {
          "Path": "UGT2B7|Reference concentration",
          "Value": 1.0,
          "Unit": "µmol/l"
        },
        {
          "Path": "UGT2B7|t1/2 (intestine)",
          "Value": 1380.0,
          "Unit": "min"
        },
        {
          "Path": "UGT2B7|t1/2 (liver)",
          "Value": 2160.0,
          "Unit": "min"
        }
      ],
      "Localization": "Intracellular, BloodCellsIntracellular, VascEndosome",
      "Ontogeny": {
        "Name": "UGT2B7"
      }
    },
    {
      "Type": "Enzyme",
      "Species": "Human",
      "Molecule": "CYP2D6",
      "Category": "White American- 0F",
      "Parameters": [
        {
          "Path": "CYP2D6|Reference concentration",
          "Value": 0.4,
          "Unit": "µmol/l"
        },
        {
          "Path": "CYP2D6|t1/2 (intestine)",
          "Value": 1380.0,
          "Unit": "min"
        },
        {
          "Path": "CYP2D6|t1/2 (liver)",
          "Value": 3060.0,
          "Unit": "min"
        },
        {
          "Path": "Organism|Kidney|Intracellular|CYP2D6|Relative expression",
          "Value": 0.1
        },
        {
          "Path": "Organism|Liver|Pericentral|Intracellular|CYP2D6|Relative expression",
          "Value": 0.8
        },
        {
          "Path": "Organism|Liver|Periportal|Intracellular|CYP2D6|Relative expression",
          "Value": 1.0
        }
      ],
      "Localization": "Interstitial, BloodCellsIntracellular, VascMembraneTissueSide",
      "Ontogeny": {
        "Name": "CYP2D6"
      }
    },
    {
      "Type": "Enzyme",
      "Species": "Human",
      "Molecule": "CYP3A4",
      "Category": "White American- 0F",
      "Parameters": [
        {
          "Path": "CYP3A4|Reference concentration",
          "Value": 4.32,
          "Unit": "µmol/l"
        },
        {
          "Path": "CYP3A4|t1/2 (intestine)",
          "Value": 1380.0,
          "Unit": "min"
        },
        {
          "Path": "CYP3A4|t1/2 (liver)",
          "Value": 2220.0,
          "Unit": "min"
        },
        {
          "Path": "Organism|Liver|Pericentral|Intracellular|CYP3A4|Relative expression",
          "Value": 1.0
        },
        {
          "Path": "Organism|Liver|Periportal|Intracellular|CYP3A4|Relative expression",
          "Value": 1.0
        }
      ],
      "Localization": "Intracellular, BloodCellsIntracellular, VascEndosome",
      "Ontogeny": {
        "Name": "CYP3A4"
      }
    },
    {
      "Type": "Enzyme",
      "Species": "Human",
      "Molecule": "UGT2B7",
      "Category": "White American- 0F",
      "Parameters": [
        {
          "Path": "Organism|Liver|Pericentral|Intracellular|UGT2B7|Relative expression",
          "Value": 1.0
        },
        {
          "Path": "Organism|Liver|Periportal|Intracellular|UGT2B7|Relative expression",
          "Value": 1.0
        },
        {
          "Path": "UGT2B7|Reference concentration",
          "Value": 1.0,
          "Unit": "µmol/l"
        },
        {
          "Path": "UGT2B7|t1/2 (intestine)",
          "Value": 1380.0,
          "Unit": "min"
        },
        {
          "Path": "UGT2B7|t1/2 (liver)",
          "Value": 2160.0,
          "Unit": "min"
        }
      ],
      "Localization": "Intracellular, BloodCellsIntracellular, VascEndosome",
      "Ontogeny": {
        "Name": "UGT2B7"
      }
    },
    {
      "Type": "Enzyme",
      "Species": "Human",
      "Molecule": "CYP2D6",
      "Category": "White American- 0F 3",
      "Parameters": [
        {
          "Path": "CYP2D6|Reference concentration",
          "Value": 0.4,
          "Unit": "µmol/l"
        },
        {
          "Path": "CYP2D6|t1/2 (intestine)",
          "Value": 1380.0,
          "Unit": "min"
        },
        {
          "Path": "CYP2D6|t1/2 (liver)",
          "Value": 3060.0,
          "Unit": "min"
        },
        {
          "Path": "Organism|Kidney|Intracellular|CYP2D6|Relative expression",
          "Value": 0.1
        },
        {
          "Path": "Organism|Liver|Pericentral|Intracellular|CYP2D6|Relative expression",
          "Value": 0.8
        },
        {
          "Path": "Organism|Liver|Periportal|Intracellular|CYP2D6|Relative expression",
          "Value": 1.0
        }
      ],
      "Localization": "Interstitial, BloodCellsIntracellular, VascMembraneTissueSide",
      "Ontogeny": {
        "Name": "CYP2D6"
      }
    },
    {
      "Type": "Enzyme",
      "Species": "Human",
      "Molecule": "CYP3A4",
      "Category": "White American- 0F 3",
      "Parameters": [
        {
          "Path": "CYP3A4|Reference concentration",
          "Value": 4.32,
          "Unit": "µmol/l"
        },
        {
          "Path": "CYP3A4|t1/2 (intestine)",
          "Value": 1380.0,
          "Unit": "min"
        },
        {
          "Path": "CYP3A4|t1/2 (liver)",
          "Value": 2220.0,
          "Unit": "min"
        },
        {
          "Path": "Organism|Liver|Pericentral|Intracellular|CYP3A4|Relative expression",
          "Value": 1.0
        },
        {
          "Path": "Organism|Liver|Periportal|Intracellular|CYP3A4|Relative expression",
          "Value": 1.0
        }
      ],
      "Localization": "Intracellular, BloodCellsIntracellular, VascEndosome",
      "Ontogeny": {
        "Name": "CYP3A4"
      }
    },
    {
      "Type": "Enzyme",
      "Species": "Human",
      "Molecule": "UGT2B7",
      "Category": "White American- 0F 3",
      "Parameters": [
        {
          "Path": "Organism|Liver|Pericentral|Intracellular|UGT2B7|Relative expression",
          "Value": 1.0
        },
        {
          "Path": "Organism|Liver|Periportal|Intracellular|UGT2B7|Relative expression",
          "Value": 1.0
        },
        {
          "Path": "UGT2B7|Reference concentration",
          "Value": 1.0,
          "Unit": "µmol/l"
        },
        {
          "Path": "UGT2B7|t1/2 (intestine)",
          "Value": 1380.0,
          "Unit": "min"
        },
        {
          "Path": "UGT2B7|t1/2 (liver)",
          "Value": 2160.0,
          "Unit": "min"
        }
      ],
      "Localization": "Intracellular, BloodCellsIntracellular, VascEndosome",
      "Ontogeny": {
        "Name": "UGT2B7"
      }
    },
    {
      "Type": "Enzyme",
      "Species": "Human",
      "Molecule": "CYP2D6",
      "Category": "White American- 0F 4",
      "Parameters": [
        {
          "Path": "CYP2D6|Reference concentration",
          "Value": 0.4,
          "Unit": "µmol/l"
        },
        {
          "Path": "CYP2D6|t1/2 (intestine)",
          "Value": 1380.0,
          "Unit": "min"
        },
        {
          "Path": "CYP2D6|t1/2 (liver)",
          "Value": 3060.0,
          "Unit": "min"
        },
        {
          "Path": "Organism|Kidney|Intracellular|CYP2D6|Relative expression",
          "Value": 0.1
        },
        {
          "Path": "Organism|Liver|Pericentral|Intracellular|CYP2D6|Relative expression",
          "Value": 0.8
        },
        {
          "Path": "Organism|Liver|Periportal|Intracellular|CYP2D6|Relative expression",
          "Value": 1.0
        }
      ],
      "Localization": "Interstitial, BloodCellsIntracellular, VascMembraneTissueSide",
      "Ontogeny": {
        "Name": "CYP2D6"
      }
    },
    {
      "Type": "Enzyme",
      "Species": "Human",
      "Molecule": "CYP3A4",
      "Category": "White American- 0F 4",
      "Parameters": [
        {
          "Path": "CYP3A4|Reference concentration",
          "Value": 4.32,
          "Unit": "µmol/l"
        },
        {
          "Path": "CYP3A4|t1/2 (intestine)",
          "Value": 1380.0,
          "Unit": "min"
        },
        {
          "Path": "CYP3A4|t1/2 (liver)",
          "Value": 2220.0,
          "Unit": "min"
        },
        {
          "Path": "Organism|Liver|Pericentral|Intracellular|CYP3A4|Relative expression",
          "Value": 1.0
        },
        {
          "Path": "Organism|Liver|Periportal|Intracellular|CYP3A4|Relative expression",
          "Value": 1.0
        }
      ],
      "Localization": "Intracellular, BloodCellsIntracellular, VascEndosome",
      "Ontogeny": {
        "Name": "CYP3A4"
      }
    },
    {
      "Type": "Enzyme",
      "Species": "Human",
      "Molecule": "UGT2B7",
      "Category": "White American- 0F 4",
      "Parameters": [
        {
          "Path": "Organism|Liver|Pericentral|Intracellular|UGT2B7|Relative expression",
          "Value": 1.0
        },
        {
          "Path": "Organism|Liver|Periportal|Intracellular|UGT2B7|Relative expression",
          "Value": 1.0
        },
        {
          "Path": "UGT2B7|Reference concentration",
          "Value": 1.0,
          "Unit": "µmol/l"
        },
        {
          "Path": "UGT2B7|t1/2 (intestine)",
          "Value": 1380.0,
          "Unit": "min"
        },
        {
          "Path": "UGT2B7|t1/2 (liver)",
          "Value": 2160.0,
          "Unit": "min"
        }
      ],
      "Localization": "Intracellular, BloodCellsIntracellular, VascEndosome",
      "Ontogeny": {
        "Name": "UGT2B7"
      }
    },
    {
      "Type": "Enzyme",
      "Species": "Human",
      "Molecule": "CYP2D6",
      "Category": "White American-0F 3",
      "Parameters": [
        {
          "Path": "CYP2D6|Reference concentration",
          "Value": 0.4,
          "Unit": "µmol/l"
        },
        {
          "Path": "CYP2D6|t1/2 (intestine)",
          "Value": 1380.0,
          "Unit": "min"
        },
        {
          "Path": "CYP2D6|t1/2 (liver)",
          "Value": 3060.0,
          "Unit": "min"
        },
        {
          "Path": "Organism|Kidney|Intracellular|CYP2D6|Relative expression",
          "Value": 0.1
        },
        {
          "Path": "Organism|Liver|Pericentral|Intracellular|CYP2D6|Relative expression",
          "Value": 0.8
        },
        {
          "Path": "Organism|Liver|Periportal|Intracellular|CYP2D6|Relative expression",
          "Value": 1.0
        }
      ],
      "Localization": "Interstitial, BloodCellsIntracellular, VascMembraneTissueSide",
      "Ontogeny": {
        "Name": "CYP2D6"
      }
    },
    {
      "Type": "Enzyme",
      "Species": "Human",
      "Molecule": "CYP3A4",
      "Category": "White American-0F 3",
      "Parameters": [
        {
          "Path": "CYP3A4|Reference concentration",
          "Value": 4.32,
          "Unit": "µmol/l"
        },
        {
          "Path": "CYP3A4|t1/2 (intestine)",
          "Value": 1380.0,
          "Unit": "min"
        },
        {
          "Path": "CYP3A4|t1/2 (liver)",
          "Value": 2220.0,
          "Unit": "min"
        },
        {
          "Path": "Organism|Liver|Pericentral|Intracellular|CYP3A4|Relative expression",
          "Value": 1.0
        },
        {
          "Path": "Organism|Liver|Periportal|Intracellular|CYP3A4|Relative expression",
          "Value": 1.0
        }
      ],
      "Localization": "Intracellular, BloodCellsIntracellular, VascEndosome",
      "Ontogeny": {
        "Name": "CYP3A4"
      }
    },
    {
      "Type": "Enzyme",
      "Species": "Human",
      "Molecule": "UGT2B7",
      "Category": "White American-0F 3",
      "Parameters": [
        {
          "Path": "Organism|Liver|Pericentral|Intracellular|UGT2B7|Relative expression",
          "Value": 1.0
        },
        {
          "Path": "Organism|Liver|Periportal|Intracellular|UGT2B7|Relative expression",
          "Value": 1.0
        },
        {
          "Path": "UGT2B7|Reference concentration",
          "Value": 1.0,
          "Unit": "µmol/l"
        },
        {
          "Path": "UGT2B7|t1/2 (intestine)",
          "Value": 1380.0,
          "Unit": "min"
        },
        {
          "Path": "UGT2B7|t1/2 (liver)",
          "Value": 2160.0,
          "Unit": "min"
        }
      ],
      "Localization": "Intracellular, BloodCellsIntracellular, VascEndosome",
      "Ontogeny": {
        "Name": "UGT2B7"
      }
    },
    {
      "Type": "Enzyme",
      "Species": "Human",
      "Molecule": "CYP2D6",
      "Category": "European",
      "Parameters": [
        {
          "Path": "CYP2D6|Reference concentration",
          "Value": 0.4,
          "Unit": "µmol/l"
        },
        {
          "Path": "CYP2D6|t1/2 (intestine)",
          "Value": 1380.0,
          "Unit": "min"
        },
        {
          "Path": "CYP2D6|t1/2 (liver)",
          "Value": 3060.0,
          "Unit": "min"
        },
        {
          "Path": "Organism|Brain|Intracellular|CYP2D6|Relative expression",
          "Value": 0.00768702814
        },
        {
          "Path": "Organism|Gonads|Intracellular|CYP2D6|Relative expression",
          "Value": 0.768702814
        },
        {
          "Path": "Organism|Kidney|Intracellular|CYP2D6|Relative expression",
          "Value": 0.0208304736
        },
        {
          "Path": "Organism|Liver|Pericentral|Intracellular|CYP2D6|Relative expression",
          "Value": 1.0
        },
        {
          "Path": "Organism|Liver|Periportal|Intracellular|CYP2D6|Relative expression",
          "Value": 1.0
        },
        {
          "Path": "Organism|Lung|Intracellular|CYP2D6|Relative expression",
          "Value": 0.0223404255
        },
        {
          "Path": "Organism|SmallIntestine|Intracellular|CYP2D6|Relative expression",
          "Value": 0.0909402883
        },
        {
          "Path": "Organism|SmallIntestine|Mucosa|Duodenum|Intracellular|CYP2D6|Relative expression",
          "Value": 0.0909402883
        },
        {
          "Path": "Organism|SmallIntestine|Mucosa|LowerIleum|Intracellular|CYP2D6|Relative expression",
          "Value": 0.0909402883
        },
        {
          "Path": "Organism|SmallIntestine|Mucosa|LowerJejunum|Intracellular|CYP2D6|Relative expression",
          "Value": 0.0909402883
        },
        {
          "Path": "Organism|SmallIntestine|Mucosa|UpperIleum|Intracellular|CYP2D6|Relative expression",
          "Value": 0.0909402883
        },
        {
          "Path": "Organism|SmallIntestine|Mucosa|UpperJejunum|Intracellular|CYP2D6|Relative expression",
          "Value": 0.0909402883
        }
      ],
      "Localization": "Interstitial, BloodCellsIntracellular, VascMembraneTissueSide",
      "Ontogeny": {
        "Name": "CYP2D6"
      }
    },
    {
      "Type": "Enzyme",
      "Species": "Human",
      "Molecule": "CYP3A4",
      "Category": "European",
      "Parameters": [
        {
          "Path": "CYP3A4|Reference concentration",
          "Value": 4.32,
          "Unit": "µmol/l"
        },
        {
          "Path": "CYP3A4|t1/2 (intestine)",
          "Value": 1380.0,
          "Unit": "min"
        },
        {
          "Path": "CYP3A4|t1/2 (liver)",
          "Value": 2220.0,
          "Unit": "min"
        },
        {
          "Path": "Organism|Kidney|Intracellular|CYP3A4|Relative expression",
          "Value": 0.0053603428126
        },
        {
          "Path": "Organism|Liver|Pericentral|Intracellular|CYP3A4|Relative expression",
          "Value": 1.0
        },
        {
          "Path": "Organism|Liver|Periportal|Intracellular|CYP3A4|Relative expression",
          "Value": 1.0
        }
      ],
      "Localization": "Intracellular, BloodCellsIntracellular, VascEndosome",
      "Ontogeny": {
        "Name": "CYP3A4"
      }
    },
    {
      "Type": "Enzyme",
      "Species": "Human",
      "Molecule": "UGT2B7",
      "Category": "European",
      "Parameters": [
        {
          "Path": "Organism|Liver|Pericentral|Intracellular|UGT2B7|Relative expression",
          "Value": 1.0
        },
        {
          "Path": "Organism|Liver|Periportal|Intracellular|UGT2B7|Relative expression",
          "Value": 1.0
        },
        {
          "Path": "UGT2B7|Reference concentration",
          "Value": 1.0,
          "Unit": "µmol/l"
        },
        {
          "Path": "UGT2B7|t1/2 (intestine)",
          "Value": 1380.0,
          "Unit": "min"
        },
        {
          "Path": "UGT2B7|t1/2 (liver)",
          "Value": 2160.0,
          "Unit": "min"
        }
      ],
      "Localization": "Intracellular, BloodCellsIntracellular, VascEndosome",
      "Ontogeny": {
        "Name": "UGT2B7"
      }
    },
    {
      "Type": "Enzyme",
      "Species": "Human",
      "Molecule": "CYP2D6",
      "Category": "Asian",
      "Parameters": [
        {
          "Path": "CYP2D6|Reference concentration",
          "Value": 0.4,
          "Unit": "µmol/l"
        },
        {
          "Path": "CYP2D6|t1/2 (intestine)",
          "Value": 1380.0,
          "Unit": "min"
        },
        {
          "Path": "CYP2D6|t1/2 (liver)",
          "Value": 3060.0,
          "Unit": "min"
        },
        {
          "Path": "Organism|Liver|Pericentral|Intracellular|CYP2D6|Relative expression",
          "Value": 0.2
        },
        {
          "Path": "Organism|Liver|Periportal|Intracellular|CYP2D6|Relative expression",
          "Value": 1.0
        }
      ],
      "Localization": "Intracellular, BloodCellsIntracellular, VascEndosome",
      "Ontogeny": {
        "Name": "CYP2D6"
      }
    },
    {
      "Type": "Enzyme",
      "Species": "Human",
      "Molecule": "CYP3A4",
      "Category": "Asian",
      "Parameters": [
        {
          "Path": "CYP3A4|Reference concentration",
          "Value": 4.32,
          "Unit": "µmol/l"
        },
        {
          "Path": "CYP3A4|t1/2 (intestine)",
          "Value": 1380.0,
          "Unit": "min"
        },
        {
          "Path": "CYP3A4|t1/2 (liver)",
          "Value": 2220.0,
          "Unit": "min"
        },
        {
          "Path": "Organism|Liver|Pericentral|Intracellular|CYP3A4|Relative expression",
          "Value": 1.0
        },
        {
          "Path": "Organism|Liver|Periportal|Intracellular|CYP3A4|Relative expression",
          "Value": 1.0
        }
      ],
      "Localization": "Intracellular, BloodCellsIntracellular, VascEndosome",
      "Ontogeny": {
        "Name": "CYP3A4"
      }
    },
    {
      "Type": "Enzyme",
      "Species": "Human",
      "Molecule": "UGT2B7",
      "Category": "Asian",
      "Parameters": [
        {
          "Path": "Organism|Liver|Pericentral|Intracellular|UGT2B7|Relative expression",
          "Value": 1.0
        },
        {
          "Path": "Organism|Liver|Periportal|Intracellular|UGT2B7|Relative expression",
          "Value": 1.0
        },
        {
          "Path": "UGT2B7|Reference concentration",
          "Value": 1.0,
          "Unit": "µmol/l"
        },
        {
          "Path": "UGT2B7|t1/2 (intestine)",
          "Value": 1380.0,
          "Unit": "min"
        },
        {
          "Path": "UGT2B7|t1/2 (liver)",
          "Value": 2160.0,
          "Unit": "min"
        }
      ],
      "Localization": "Intracellular, BloodCellsIntracellular, VascEndosome",
      "Ontogeny": {
        "Name": "UGT2B7"
      }
    },
    {
      "Type": "Enzyme",
      "Species": "Human",
      "Molecule": "CYP2D6",
      "Category": "White American-100F",
      "Parameters": [
        {
          "Path": "CYP2D6|Reference concentration",
          "Value": 0.4,
          "Unit": "µmol/l"
        },
        {
          "Path": "CYP2D6|t1/2 (intestine)",
          "Value": 1380.0,
          "Unit": "min"
        },
        {
          "Path": "CYP2D6|t1/2 (liver)",
          "Value": 3060.0,
          "Unit": "min"
        },
        {
          "Path": "Organism|Kidney|Intracellular|CYP2D6|Relative expression",
          "Value": 0.1
        },
        {
          "Path": "Organism|Liver|Pericentral|Intracellular|CYP2D6|Relative expression",
          "Value": 0.8
        },
        {
          "Path": "Organism|Liver|Periportal|Intracellular|CYP2D6|Relative expression",
          "Value": 1.0
        }
      ],
      "Localization": "Interstitial, BloodCellsIntracellular, VascMembraneTissueSide",
      "Ontogeny": {
        "Name": "CYP2D6"
      }
    },
    {
      "Type": "Enzyme",
      "Species": "Human",
      "Molecule": "CYP3A4",
      "Category": "White American-100F",
      "Parameters": [
        {
          "Path": "CYP3A4|Reference concentration",
          "Value": 4.32,
          "Unit": "µmol/l"
        },
        {
          "Path": "CYP3A4|t1/2 (intestine)",
          "Value": 1380.0,
          "Unit": "min"
        },
        {
          "Path": "CYP3A4|t1/2 (liver)",
          "Value": 2220.0,
          "Unit": "min"
        },
        {
          "Path": "Organism|Liver|Pericentral|Intracellular|CYP3A4|Relative expression",
          "Value": 1.0
        },
        {
          "Path": "Organism|Liver|Periportal|Intracellular|CYP3A4|Relative expression",
          "Value": 1.0
        }
      ],
      "Localization": "Intracellular, BloodCellsIntracellular, VascEndosome",
      "Ontogeny": {
        "Name": "CYP3A4"
      }
    },
    {
      "Type": "Enzyme",
      "Species": "Human",
      "Molecule": "UGT2B7",
      "Category": "White American-100F",
      "Parameters": [
        {
          "Path": "Organism|Liver|Pericentral|Intracellular|UGT2B7|Relative expression",
          "Value": 1.0
        },
        {
          "Path": "Organism|Liver|Periportal|Intracellular|UGT2B7|Relative expression",
          "Value": 1.0
        },
        {
          "Path": "UGT2B7|Reference concentration",
          "Value": 1.0,
          "Unit": "µmol/l"
        },
        {
          "Path": "UGT2B7|t1/2 (intestine)",
          "Value": 1380.0,
          "Unit": "min"
        },
        {
          "Path": "UGT2B7|t1/2 (liver)",
          "Value": 2160.0,
          "Unit": "min"
        }
      ],
      "Localization": "Intracellular, BloodCellsIntracellular, VascEndosome",
      "Ontogeny": {
        "Name": "UGT2B7"
      }
    },
    {
      "Type": "Enzyme",
      "Species": "Human",
      "Molecule": "CYP2D6",
      "Category": "Asian-62.5F",
      "Parameters": [
        {
          "Path": "CYP2D6|Reference concentration",
          "Value": 0.4,
          "Unit": "µmol/l"
        },
        {
          "Path": "CYP2D6|t1/2 (intestine)",
          "Value": 1380.0,
          "Unit": "min"
        },
        {
          "Path": "CYP2D6|t1/2 (liver)",
          "Value": 3060.0,
          "Unit": "min"
        },
        {
          "Path": "Organism|Liver|Pericentral|Intracellular|CYP2D6|Relative expression",
          "Value": 0.2
        },
        {
          "Path": "Organism|Liver|Periportal|Intracellular|CYP2D6|Relative expression",
          "Value": 1.0
        }
      ],
      "Localization": "Intracellular, BloodCellsIntracellular, VascEndosome",
      "Ontogeny": {
        "Name": "CYP2D6"
      }
    },
    {
      "Type": "Enzyme",
      "Species": "Human",
      "Molecule": "CYP3A4",
      "Category": "Asian-62.5F",
      "Parameters": [
        {
          "Path": "CYP3A4|Reference concentration",
          "Value": 4.32,
          "Unit": "µmol/l"
        },
        {
          "Path": "CYP3A4|t1/2 (intestine)",
          "Value": 1380.0,
          "Unit": "min"
        },
        {
          "Path": "CYP3A4|t1/2 (liver)",
          "Value": 2220.0,
          "Unit": "min"
        },
        {
          "Path": "Organism|Liver|Pericentral|Intracellular|CYP3A4|Relative expression",
          "Value": 1.0
        },
        {
          "Path": "Organism|Liver|Periportal|Intracellular|CYP3A4|Relative expression",
          "Value": 1.0
        }
      ],
      "Localization": "Intracellular, BloodCellsIntracellular, VascEndosome",
      "Ontogeny": {
        "Name": "CYP3A4"
      }
    },
    {
      "Type": "Enzyme",
      "Species": "Human",
      "Molecule": "UGT2B7",
      "Category": "Asian-62.5F",
      "Parameters": [
        {
          "Path": "Organism|Liver|Pericentral|Intracellular|UGT2B7|Relative expression",
          "Value": 1.0
        },
        {
          "Path": "Organism|Liver|Periportal|Intracellular|UGT2B7|Relative expression",
          "Value": 1.0
        },
        {
          "Path": "UGT2B7|Reference concentration",
          "Value": 1.0,
          "Unit": "µmol/l"
        },
        {
          "Path": "UGT2B7|t1/2 (intestine)",
          "Value": 1380.0,
          "Unit": "min"
        },
        {
          "Path": "UGT2B7|t1/2 (liver)",
          "Value": 2160.0,
          "Unit": "min"
        }
      ],
      "Localization": "Intracellular, BloodCellsIntracellular, VascEndosome",
      "Ontogeny": {
        "Name": "UGT2B7"
      }
    },
    {
      "Type": "Enzyme",
      "Species": "Human",
      "Molecule": "CYP2D6",
      "Category": "Asian-0F",
      "Parameters": [
        {
          "Path": "CYP2D6|Reference concentration",
          "Value": 0.4,
          "Unit": "µmol/l"
        },
        {
          "Path": "CYP2D6|t1/2 (intestine)",
          "Value": 1380.0,
          "Unit": "min"
        },
        {
          "Path": "CYP2D6|t1/2 (liver)",
          "Value": 3060.0,
          "Unit": "min"
        },
        {
          "Path": "Organism|Liver|Pericentral|Intracellular|CYP2D6|Relative expression",
          "Value": 0.2
        },
        {
          "Path": "Organism|Liver|Periportal|Intracellular|CYP2D6|Relative expression",
          "Value": 1.0
        }
      ],
      "Localization": "Intracellular, BloodCellsIntracellular, VascEndosome",
      "Ontogeny": {
        "Name": "CYP2D6"
      }
    },
    {
      "Type": "Enzyme",
      "Species": "Human",
      "Molecule": "CYP3A4",
      "Category": "Asian-0F",
      "Parameters": [
        {
          "Path": "CYP3A4|Reference concentration",
          "Value": 4.32,
          "Unit": "µmol/l"
        },
        {
          "Path": "CYP3A4|t1/2 (intestine)",
          "Value": 1380.0,
          "Unit": "min"
        },
        {
          "Path": "CYP3A4|t1/2 (liver)",
          "Value": 2220.0,
          "Unit": "min"
        },
        {
          "Path": "Organism|Liver|Pericentral|Intracellular|CYP3A4|Relative expression",
          "Value": 1.0
        },
        {
          "Path": "Organism|Liver|Periportal|Intracellular|CYP3A4|Relative expression",
          "Value": 1.0
        }
      ],
      "Localization": "Intracellular, BloodCellsIntracellular, VascEndosome",
      "Ontogeny": {
        "Name": "CYP3A4"
      }
    },
    {
      "Type": "Enzyme",
      "Species": "Human",
      "Molecule": "UGT2B7",
      "Category": "Asian-0F",
      "Parameters": [
        {
          "Path": "Organism|Liver|Pericentral|Intracellular|UGT2B7|Relative expression",
          "Value": 1.0
        },
        {
          "Path": "Organism|Liver|Periportal|Intracellular|UGT2B7|Relative expression",
          "Value": 1.0
        },
        {
          "Path": "UGT2B7|Reference concentration",
          "Value": 1.0,
          "Unit": "µmol/l"
        },
        {
          "Path": "UGT2B7|t1/2 (intestine)",
          "Value": 1380.0,
          "Unit": "min"
        },
        {
          "Path": "UGT2B7|t1/2 (liver)",
          "Value": 2160.0,
          "Unit": "min"
        }
      ],
      "Localization": "Intracellular, BloodCellsIntracellular, VascEndosome",
      "Ontogeny": {
        "Name": "UGT2B7"
      }
    },
    {
      "Type": "Enzyme",
      "Species": "Human",
      "Molecule": "CYP2D6",
      "Category": "Euro 0F",
      "Parameters": [
        {
          "Path": "CYP2D6|Reference concentration",
          "Value": 0.4,
          "Unit": "µmol/l"
        },
        {
          "Path": "CYP2D6|t1/2 (intestine)",
          "Value": 1380.0,
          "Unit": "min"
        },
        {
          "Path": "CYP2D6|t1/2 (liver)",
          "Value": 3060.0,
          "Unit": "min"
        },
        {
          "Path": "Organism|Brain|Intracellular|CYP2D6|Relative expression",
          "Value": 0.00768702814
        },
        {
          "Path": "Organism|Gonads|Intracellular|CYP2D6|Relative expression",
          "Value": 0.768702814
        },
        {
          "Path": "Organism|Kidney|Intracellular|CYP2D6|Relative expression",
          "Value": 0.0208304736
        },
        {
          "Path": "Organism|Liver|Pericentral|Intracellular|CYP2D6|Relative expression",
          "Value": 1.0
        },
        {
          "Path": "Organism|Liver|Periportal|Intracellular|CYP2D6|Relative expression",
          "Value": 1.0
        },
        {
          "Path": "Organism|Lung|Intracellular|CYP2D6|Relative expression",
          "Value": 0.0223404255
        },
        {
          "Path": "Organism|SmallIntestine|Intracellular|CYP2D6|Relative expression",
          "Value": 0.0909402883
        },
        {
          "Path": "Organism|SmallIntestine|Mucosa|Duodenum|Intracellular|CYP2D6|Relative expression",
          "Value": 0.0909402883
        },
        {
          "Path": "Organism|SmallIntestine|Mucosa|LowerIleum|Intracellular|CYP2D6|Relative expression",
          "Value": 0.0909402883
        },
        {
          "Path": "Organism|SmallIntestine|Mucosa|LowerJejunum|Intracellular|CYP2D6|Relative expression",
          "Value": 0.0909402883
        },
        {
          "Path": "Organism|SmallIntestine|Mucosa|UpperIleum|Intracellular|CYP2D6|Relative expression",
          "Value": 0.0909402883
        },
        {
          "Path": "Organism|SmallIntestine|Mucosa|UpperJejunum|Intracellular|CYP2D6|Relative expression",
          "Value": 0.0909402883
        }
      ],
      "Localization": "Interstitial, BloodCellsIntracellular, VascMembraneTissueSide",
      "Ontogeny": {
        "Name": "CYP2D6"
      }
    },
    {
      "Type": "Enzyme",
      "Species": "Human",
      "Molecule": "CYP3A4",
      "Category": "Euro 0F",
      "Parameters": [
        {
          "Path": "CYP3A4|Reference concentration",
          "Value": 4.32,
          "Unit": "µmol/l"
        },
        {
          "Path": "CYP3A4|t1/2 (intestine)",
          "Value": 1380.0,
          "Unit": "min"
        },
        {
          "Path": "CYP3A4|t1/2 (liver)",
          "Value": 2220.0,
          "Unit": "min"
        },
        {
          "Path": "Organism|Kidney|Intracellular|CYP3A4|Relative expression",
          "Value": 0.0053603428126
        },
        {
          "Path": "Organism|Liver|Pericentral|Intracellular|CYP3A4|Relative expression",
          "Value": 1.0
        },
        {
          "Path": "Organism|Liver|Periportal|Intracellular|CYP3A4|Relative expression",
          "Value": 1.0
        }
      ],
      "Localization": "Intracellular, BloodCellsIntracellular, VascEndosome",
      "Ontogeny": {
        "Name": "CYP3A4"
      }
    },
    {
      "Type": "Enzyme",
      "Species": "Human",
      "Molecule": "UGT2B7",
      "Category": "Euro 0F",
      "Parameters": [
        {
          "Path": "Organism|Liver|Pericentral|Intracellular|UGT2B7|Relative expression",
          "Value": 1.0
        },
        {
          "Path": "Organism|Liver|Periportal|Intracellular|UGT2B7|Relative expression",
          "Value": 1.0
        },
        {
          "Path": "UGT2B7|Reference concentration",
          "Value": 1.0,
          "Unit": "µmol/l"
        },
        {
          "Path": "UGT2B7|t1/2 (intestine)",
          "Value": 1380.0,
          "Unit": "min"
        },
        {
          "Path": "UGT2B7|t1/2 (liver)",
          "Value": 2160.0,
          "Unit": "min"
        }
      ],
      "Localization": "Intracellular, BloodCellsIntracellular, VascEndosome",
      "Ontogeny": {
        "Name": "UGT2B7"
      }
    },
    {
      "Type": "Enzyme",
      "Species": "Human",
      "Molecule": "CYP2D6",
      "Category": "White American-100F 2",
      "Parameters": [
        {
          "Path": "CYP2D6|Reference concentration",
          "Value": 0.4,
          "Unit": "µmol/l"
        },
        {
          "Path": "CYP2D6|t1/2 (intestine)",
          "Value": 1380.0,
          "Unit": "min"
        },
        {
          "Path": "CYP2D6|t1/2 (liver)",
          "Value": 3060.0,
          "Unit": "min"
        },
        {
          "Path": "Organism|Kidney|Intracellular|CYP2D6|Relative expression",
          "Value": 0.1
        },
        {
          "Path": "Organism|Liver|Pericentral|Intracellular|CYP2D6|Relative expression",
          "Value": 0.8
        },
        {
          "Path": "Organism|Liver|Periportal|Intracellular|CYP2D6|Relative expression",
          "Value": 1.0
        }
      ],
      "Localization": "Interstitial, BloodCellsIntracellular, VascMembraneTissueSide",
      "Ontogeny": {
        "Name": "CYP2D6"
      }
    },
    {
      "Type": "Enzyme",
      "Species": "Human",
      "Molecule": "CYP3A4",
      "Category": "White American-100F 2",
      "Parameters": [
        {
          "Path": "CYP3A4|Reference concentration",
          "Value": 4.32,
          "Unit": "µmol/l"
        },
        {
          "Path": "CYP3A4|t1/2 (intestine)",
          "Value": 1380.0,
          "Unit": "min"
        },
        {
          "Path": "CYP3A4|t1/2 (liver)",
          "Value": 2220.0,
          "Unit": "min"
        },
        {
          "Path": "Organism|Liver|Pericentral|Intracellular|CYP3A4|Relative expression",
          "Value": 1.0
        },
        {
          "Path": "Organism|Liver|Periportal|Intracellular|CYP3A4|Relative expression",
          "Value": 1.0
        }
      ],
      "Localization": "Intracellular, BloodCellsIntracellular, VascEndosome",
      "Ontogeny": {
        "Name": "CYP3A4"
      }
    },
    {
      "Type": "Enzyme",
      "Species": "Human",
      "Molecule": "UGT2B7",
      "Category": "White American-100F 2",
      "Parameters": [
        {
          "Path": "Organism|Liver|Pericentral|Intracellular|UGT2B7|Relative expression",
          "Value": 1.0
        },
        {
          "Path": "Organism|Liver|Periportal|Intracellular|UGT2B7|Relative expression",
          "Value": 1.0
        },
        {
          "Path": "UGT2B7|Reference concentration",
          "Value": 1.0,
          "Unit": "µmol/l"
        },
        {
          "Path": "UGT2B7|t1/2 (intestine)",
          "Value": 1380.0,
          "Unit": "min"
        },
        {
          "Path": "UGT2B7|t1/2 (liver)",
          "Value": 2160.0,
          "Unit": "min"
        }
      ],
      "Localization": "Intracellular, BloodCellsIntracellular, VascEndosome",
      "Ontogeny": {
        "Name": "UGT2B7"
      }
    },
    {
      "Type": "Enzyme",
      "Species": "Human",
      "Molecule": "CYP2D6",
      "Category": "White American-50F 2",
      "Parameters": [
        {
          "Path": "CYP2D6|Reference concentration",
          "Value": 0.4,
          "Unit": "µmol/l"
        },
        {
          "Path": "CYP2D6|t1/2 (intestine)",
          "Value": 1380.0,
          "Unit": "min"
        },
        {
          "Path": "CYP2D6|t1/2 (liver)",
          "Value": 3060.0,
          "Unit": "min"
        },
        {
          "Path": "Organism|Kidney|Intracellular|CYP2D6|Relative expression",
          "Value": 0.1
        },
        {
          "Path": "Organism|Liver|Pericentral|Intracellular|CYP2D6|Relative expression",
          "Value": 0.8
        },
        {
          "Path": "Organism|Liver|Periportal|Intracellular|CYP2D6|Relative expression",
          "Value": 1.0
        }
      ],
      "Localization": "Interstitial, BloodCellsIntracellular, VascMembraneTissueSide",
      "Ontogeny": {
        "Name": "CYP2D6"
      }
    },
    {
      "Type": "Enzyme",
      "Species": "Human",
      "Molecule": "CYP3A4",
      "Category": "White American-50F 2",
      "Parameters": [
        {
          "Path": "CYP3A4|Reference concentration",
          "Value": 4.32,
          "Unit": "µmol/l"
        },
        {
          "Path": "CYP3A4|t1/2 (intestine)",
          "Value": 1380.0,
          "Unit": "min"
        },
        {
          "Path": "CYP3A4|t1/2 (liver)",
          "Value": 2220.0,
          "Unit": "min"
        },
        {
          "Path": "Organism|Liver|Pericentral|Intracellular|CYP3A4|Relative expression",
          "Value": 1.0
        },
        {
          "Path": "Organism|Liver|Periportal|Intracellular|CYP3A4|Relative expression",
          "Value": 1.0
        }
      ],
      "Localization": "Intracellular, BloodCellsIntracellular, VascEndosome",
      "Ontogeny": {
        "Name": "CYP3A4"
      }
    },
    {
      "Type": "Enzyme",
      "Species": "Human",
      "Molecule": "UGT2B7",
      "Category": "White American-50F 2",
      "Parameters": [
        {
          "Path": "Organism|Liver|Pericentral|Intracellular|UGT2B7|Relative expression",
          "Value": 1.0
        },
        {
          "Path": "Organism|Liver|Periportal|Intracellular|UGT2B7|Relative expression",
          "Value": 1.0
        },
        {
          "Path": "UGT2B7|Reference concentration",
          "Value": 1.0,
          "Unit": "µmol/l"
        },
        {
          "Path": "UGT2B7|t1/2 (intestine)",
          "Value": 1380.0,
          "Unit": "min"
        },
        {
          "Path": "UGT2B7|t1/2 (liver)",
          "Value": 2160.0,
          "Unit": "min"
        }
      ],
      "Localization": "Intracellular, BloodCellsIntracellular, VascEndosome",
      "Ontogeny": {
        "Name": "UGT2B7"
      }
    },
    {
      "Type": "Enzyme",
      "Species": "Human",
      "Molecule": "CYP2D6",
      "Category": "African American 37F",
      "Parameters": [
        {
          "Path": "CYP2D6|Reference concentration",
          "Value": 0.4,
          "Unit": "µmol/l"
        },
        {
          "Path": "CYP2D6|t1/2 (intestine)",
          "Value": 1380.0,
          "Unit": "min"
        },
        {
          "Path": "CYP2D6|t1/2 (liver)",
          "Value": 3060.0,
          "Unit": "min"
        },
        {
          "Path": "Organism|Liver|Pericentral|Intracellular|CYP2D6|Relative expression",
          "Value": 0.8
        },
        {
          "Path": "Organism|Liver|Periportal|Intracellular|CYP2D6|Relative expression",
          "Value": 1.0
        }
      ],
      "Localization": "Intracellular, BloodCellsIntracellular, VascEndosome",
      "Ontogeny": {
        "Name": "CYP2D6"
      }
    },
    {
      "Type": "Enzyme",
      "Species": "Human",
      "Molecule": "CYP3A4",
      "Category": "African American 37F",
      "Parameters": [
        {
          "Path": "CYP3A4|Reference concentration",
          "Value": 4.32,
          "Unit": "µmol/l"
        },
        {
          "Path": "CYP3A4|t1/2 (intestine)",
          "Value": 1380.0,
          "Unit": "min"
        },
        {
          "Path": "CYP3A4|t1/2 (liver)",
          "Value": 2220.0,
          "Unit": "min"
        },
        {
          "Path": "Organism|Liver|Pericentral|Intracellular|CYP3A4|Relative expression",
          "Value": 1.0
        },
        {
          "Path": "Organism|Liver|Periportal|Intracellular|CYP3A4|Relative expression",
          "Value": 1.0
        }
      ],
      "Localization": "Intracellular, BloodCellsIntracellular, VascEndosome",
      "Ontogeny": {
        "Name": "CYP3A4"
      }
    },
    {
      "Type": "Enzyme",
      "Species": "Human",
      "Molecule": "UGT2B7",
      "Category": "African American 37F",
      "Parameters": [
        {
          "Path": "Organism|Liver|Pericentral|Intracellular|UGT2B7|Relative expression",
          "Value": 1.0
        },
        {
          "Path": "Organism|Liver|Periportal|Intracellular|UGT2B7|Relative expression",
          "Value": 1.0
        },
        {
          "Path": "UGT2B7|Reference concentration",
          "Value": 1.0,
          "Unit": "µmol/l"
        },
        {
          "Path": "UGT2B7|t1/2 (intestine)",
          "Value": 1380.0,
          "Unit": "min"
        },
        {
          "Path": "UGT2B7|t1/2 (liver)",
          "Value": 2160.0,
          "Unit": "min"
        }
      ],
      "Localization": "Intracellular, BloodCellsIntracellular, VascEndosome",
      "Ontogeny": {
        "Name": "UGT2B7"
      }
    },
    {
      "Type": "Enzyme",
      "Species": "Human",
      "Molecule": "CYP2D6",
      "Category": "African American 0F",
      "Parameters": [
        {
          "Path": "CYP2D6|Reference concentration",
          "Value": 0.4,
          "Unit": "µmol/l"
        },
        {
          "Path": "CYP2D6|t1/2 (intestine)",
          "Value": 1380.0,
          "Unit": "min"
        },
        {
          "Path": "CYP2D6|t1/2 (liver)",
          "Value": 3060.0,
          "Unit": "min"
        },
        {
          "Path": "Organism|Liver|Pericentral|Intracellular|CYP2D6|Relative expression",
          "Value": 0.8
        },
        {
          "Path": "Organism|Liver|Periportal|Intracellular|CYP2D6|Relative expression",
          "Value": 1.0
        }
      ],
      "Localization": "Intracellular, BloodCellsIntracellular, VascEndosome",
      "Ontogeny": {
        "Name": "CYP2D6"
      }
    },
    {
      "Type": "Enzyme",
      "Species": "Human",
      "Molecule": "CYP3A4",
      "Category": "African American 0F",
      "Parameters": [
        {
          "Path": "CYP3A4|Reference concentration",
          "Value": 4.32,
          "Unit": "µmol/l"
        },
        {
          "Path": "CYP3A4|t1/2 (intestine)",
          "Value": 1380.0,
          "Unit": "min"
        },
        {
          "Path": "CYP3A4|t1/2 (liver)",
          "Value": 2220.0,
          "Unit": "min"
        },
        {
          "Path": "Organism|Liver|Pericentral|Intracellular|CYP3A4|Relative expression",
          "Value": 1.0
        },
        {
          "Path": "Organism|Liver|Periportal|Intracellular|CYP3A4|Relative expression",
          "Value": 1.0
        }
      ],
      "Localization": "Intracellular, BloodCellsIntracellular, VascEndosome",
      "Ontogeny": {
        "Name": "CYP3A4"
      }
    },
    {
      "Type": "Enzyme",
      "Species": "Human",
      "Molecule": "UGT2B7",
      "Category": "African American 0F",
      "Parameters": [
        {
          "Path": "Organism|Liver|Pericentral|Intracellular|UGT2B7|Relative expression",
          "Value": 1.0
        },
        {
          "Path": "Organism|Liver|Periportal|Intracellular|UGT2B7|Relative expression",
          "Value": 1.0
        },
        {
          "Path": "UGT2B7|Reference concentration",
          "Value": 1.0,
          "Unit": "µmol/l"
        },
        {
          "Path": "UGT2B7|t1/2 (intestine)",
          "Value": 1380.0,
          "Unit": "min"
        },
        {
          "Path": "UGT2B7|t1/2 (liver)",
          "Value": 2160.0,
          "Unit": "min"
        }
      ],
      "Localization": "Intracellular, BloodCellsIntracellular, VascEndosome",
      "Ontogeny": {
        "Name": "UGT2B7"
      }
    },
    {
      "Type": "Enzyme",
      "Species": "Human",
      "Molecule": "CYP2D6",
      "Category": "African American 0F 2",
      "Parameters": [
        {
          "Path": "CYP2D6|Reference concentration",
          "Value": 0.4,
          "Unit": "µmol/l"
        },
        {
          "Path": "CYP2D6|t1/2 (intestine)",
          "Value": 1380.0,
          "Unit": "min"
        },
        {
          "Path": "CYP2D6|t1/2 (liver)",
          "Value": 3060.0,
          "Unit": "min"
        },
        {
          "Path": "Organism|Liver|Pericentral|Intracellular|CYP2D6|Relative expression",
          "Value": 0.8
        },
        {
          "Path": "Organism|Liver|Periportal|Intracellular|CYP2D6|Relative expression",
          "Value": 1.0
        }
      ],
      "Localization": "Intracellular, BloodCellsIntracellular, VascEndosome",
      "Ontogeny": {
        "Name": "CYP2D6"
      }
    },
    {
      "Type": "Enzyme",
      "Species": "Human",
      "Molecule": "CYP3A4",
      "Category": "African American 0F 2",
      "Parameters": [
        {
          "Path": "CYP3A4|Reference concentration",
          "Value": 4.32,
          "Unit": "µmol/l"
        },
        {
          "Path": "CYP3A4|t1/2 (intestine)",
          "Value": 1380.0,
          "Unit": "min"
        },
        {
          "Path": "CYP3A4|t1/2 (liver)",
          "Value": 2220.0,
          "Unit": "min"
        },
        {
          "Path": "Organism|Liver|Pericentral|Intracellular|CYP3A4|Relative expression",
          "Value": 1.0
        },
        {
          "Path": "Organism|Liver|Periportal|Intracellular|CYP3A4|Relative expression",
          "Value": 1.0
        }
      ],
      "Localization": "Intracellular, BloodCellsIntracellular, VascEndosome",
      "Ontogeny": {
        "Name": "CYP3A4"
      }
    },
    {
      "Type": "Enzyme",
      "Species": "Human",
      "Molecule": "UGT2B7",
      "Category": "African American 0F 2",
      "Parameters": [
        {
          "Path": "Organism|Liver|Pericentral|Intracellular|UGT2B7|Relative expression",
          "Value": 1.0
        },
        {
          "Path": "Organism|Liver|Periportal|Intracellular|UGT2B7|Relative expression",
          "Value": 1.0
        },
        {
          "Path": "UGT2B7|Reference concentration",
          "Value": 1.0,
          "Unit": "µmol/l"
        },
        {
          "Path": "UGT2B7|t1/2 (intestine)",
          "Value": 1380.0,
          "Unit": "min"
        },
        {
          "Path": "UGT2B7|t1/2 (liver)",
          "Value": 2160.0,
          "Unit": "min"
        }
      ],
      "Localization": "Intracellular, BloodCellsIntracellular, VascEndosome",
      "Ontogeny": {
        "Name": "UGT2B7"
      }
    },
    {
      "Type": "Enzyme",
      "Species": "Human",
      "Molecule": "CYP2D6",
      "Category": "White American-12F",
      "Parameters": [
        {
          "Path": "CYP2D6|Reference concentration",
          "Value": 0.4,
          "Unit": "µmol/l"
        },
        {
          "Path": "CYP2D6|t1/2 (intestine)",
          "Value": 1380.0,
          "Unit": "min"
        },
        {
          "Path": "CYP2D6|t1/2 (liver)",
          "Value": 3060.0,
          "Unit": "min"
        },
        {
          "Path": "Organism|Kidney|Intracellular|CYP2D6|Relative expression",
          "Value": 0.1
        },
        {
          "Path": "Organism|Liver|Pericentral|Intracellular|CYP2D6|Relative expression",
          "Value": 0.8
        },
        {
          "Path": "Organism|Liver|Periportal|Intracellular|CYP2D6|Relative expression",
          "Value": 1.0
        }
      ],
      "Localization": "Interstitial, BloodCellsIntracellular, VascMembraneTissueSide",
      "Ontogeny": {
        "Name": "CYP2D6"
      }
    },
    {
      "Type": "Enzyme",
      "Species": "Human",
      "Molecule": "CYP3A4",
      "Category": "White American-12F",
      "Parameters": [
        {
          "Path": "CYP3A4|Reference concentration",
          "Value": 4.32,
          "Unit": "µmol/l"
        },
        {
          "Path": "CYP3A4|t1/2 (intestine)",
          "Value": 1380.0,
          "Unit": "min"
        },
        {
          "Path": "CYP3A4|t1/2 (liver)",
          "Value": 2220.0,
          "Unit": "min"
        },
        {
          "Path": "Organism|Liver|Pericentral|Intracellular|CYP3A4|Relative expression",
          "Value": 1.0
        },
        {
          "Path": "Organism|Liver|Periportal|Intracellular|CYP3A4|Relative expression",
          "Value": 1.0
        }
      ],
      "Localization": "Intracellular, BloodCellsIntracellular, VascEndosome",
      "Ontogeny": {
        "Name": "CYP3A4"
      }
    },
    {
      "Type": "Enzyme",
      "Species": "Human",
      "Molecule": "UGT2B7",
      "Category": "White American-12F",
      "Parameters": [
        {
          "Path": "Organism|Liver|Pericentral|Intracellular|UGT2B7|Relative expression",
          "Value": 1.0
        },
        {
          "Path": "Organism|Liver|Periportal|Intracellular|UGT2B7|Relative expression",
          "Value": 1.0
        },
        {
          "Path": "UGT2B7|Reference concentration",
          "Value": 1.0,
          "Unit": "µmol/l"
        },
        {
          "Path": "UGT2B7|t1/2 (intestine)",
          "Value": 1380.0,
          "Unit": "min"
        },
        {
          "Path": "UGT2B7|t1/2 (liver)",
          "Value": 2160.0,
          "Unit": "min"
        }
      ],
      "Localization": "Intracellular, BloodCellsIntracellular, VascEndosome",
      "Ontogeny": {
        "Name": "UGT2B7"
      }
    },
    {
      "Type": "Enzyme",
      "Species": "Human",
      "Molecule": "CYP2D6",
      "Category": "White American-12F 2",
      "Parameters": [
        {
          "Path": "CYP2D6|Reference concentration",
          "Value": 0.4,
          "Unit": "µmol/l"
        },
        {
          "Path": "CYP2D6|t1/2 (intestine)",
          "Value": 1380.0,
          "Unit": "min"
        },
        {
          "Path": "CYP2D6|t1/2 (liver)",
          "Value": 3060.0,
          "Unit": "min"
        },
        {
          "Path": "Organism|Kidney|Intracellular|CYP2D6|Relative expression",
          "Value": 0.1
        },
        {
          "Path": "Organism|Liver|Pericentral|Intracellular|CYP2D6|Relative expression",
          "Value": 0.8
        },
        {
          "Path": "Organism|Liver|Periportal|Intracellular|CYP2D6|Relative expression",
          "Value": 1.0
        }
      ],
      "Localization": "Interstitial, BloodCellsIntracellular, VascMembraneTissueSide",
      "Ontogeny": {
        "Name": "CYP2D6"
      }
    },
    {
      "Type": "Enzyme",
      "Species": "Human",
      "Molecule": "CYP3A4",
      "Category": "White American-12F 2",
      "Parameters": [
        {
          "Path": "CYP3A4|Reference concentration",
          "Value": 4.32,
          "Unit": "µmol/l"
        },
        {
          "Path": "CYP3A4|t1/2 (intestine)",
          "Value": 1380.0,
          "Unit": "min"
        },
        {
          "Path": "CYP3A4|t1/2 (liver)",
          "Value": 2220.0,
          "Unit": "min"
        },
        {
          "Path": "Organism|Liver|Pericentral|Intracellular|CYP3A4|Relative expression",
          "Value": 1.0
        },
        {
          "Path": "Organism|Liver|Periportal|Intracellular|CYP3A4|Relative expression",
          "Value": 1.0
        }
      ],
      "Localization": "Intracellular, BloodCellsIntracellular, VascEndosome",
      "Ontogeny": {
        "Name": "CYP3A4"
      }
    },
    {
      "Type": "Enzyme",
      "Species": "Human",
      "Molecule": "UGT2B7",
      "Category": "White American-12F 2",
      "Parameters": [
        {
          "Path": "Organism|Liver|Pericentral|Intracellular|UGT2B7|Relative expression",
          "Value": 1.0
        },
        {
          "Path": "Organism|Liver|Periportal|Intracellular|UGT2B7|Relative expression",
          "Value": 1.0
        },
        {
          "Path": "UGT2B7|Reference concentration",
          "Value": 1.0,
          "Unit": "µmol/l"
        },
        {
          "Path": "UGT2B7|t1/2 (intestine)",
          "Value": 1380.0,
          "Unit": "min"
        },
        {
          "Path": "UGT2B7|t1/2 (liver)",
          "Value": 2160.0,
          "Unit": "min"
        }
      ],
      "Localization": "Intracellular, BloodCellsIntracellular, VascEndosome",
      "Ontogeny": {
        "Name": "UGT2B7"
      }
    },
    {
      "Type": "Enzyme",
      "Species": "Human",
      "Molecule": "CYP2D6",
      "Category": "Asian-48F",
      "Parameters": [
        {
          "Path": "CYP2D6|Reference concentration",
          "Value": 0.4,
          "Unit": "µmol/l"
        },
        {
          "Path": "CYP2D6|t1/2 (intestine)",
          "Value": 1380.0,
          "Unit": "min"
        },
        {
          "Path": "CYP2D6|t1/2 (liver)",
          "Value": 3060.0,
          "Unit": "min"
        },
        {
          "Path": "Organism|Liver|Pericentral|Intracellular|CYP2D6|Relative expression",
          "Value": 0.2
        },
        {
          "Path": "Organism|Liver|Periportal|Intracellular|CYP2D6|Relative expression",
          "Value": 1.0
        }
      ],
      "Localization": "Intracellular, BloodCellsIntracellular, VascEndosome",
      "Ontogeny": {
        "Name": "CYP2D6"
      }
    },
    {
      "Type": "Enzyme",
      "Species": "Human",
      "Molecule": "CYP3A4",
      "Category": "Asian-48F",
      "Parameters": [
        {
          "Path": "CYP3A4|Reference concentration",
          "Value": 4.32,
          "Unit": "µmol/l"
        },
        {
          "Path": "CYP3A4|t1/2 (intestine)",
          "Value": 1380.0,
          "Unit": "min"
        },
        {
          "Path": "CYP3A4|t1/2 (liver)",
          "Value": 2220.0,
          "Unit": "min"
        },
        {
          "Path": "Organism|Liver|Pericentral|Intracellular|CYP3A4|Relative expression",
          "Value": 1.0
        },
        {
          "Path": "Organism|Liver|Periportal|Intracellular|CYP3A4|Relative expression",
          "Value": 1.0
        }
      ],
      "Localization": "Intracellular, BloodCellsIntracellular, VascEndosome",
      "Ontogeny": {
        "Name": "CYP3A4"
      }
    },
    {
      "Type": "Enzyme",
      "Species": "Human",
      "Molecule": "UGT2B7",
      "Category": "Asian-48F",
      "Parameters": [
        {
          "Path": "Organism|Liver|Pericentral|Intracellular|UGT2B7|Relative expression",
          "Value": 1.0
        },
        {
          "Path": "Organism|Liver|Periportal|Intracellular|UGT2B7|Relative expression",
          "Value": 1.0
        },
        {
          "Path": "UGT2B7|Reference concentration",
          "Value": 1.0,
          "Unit": "µmol/l"
        },
        {
          "Path": "UGT2B7|t1/2 (intestine)",
          "Value": 1380.0,
          "Unit": "min"
        },
        {
          "Path": "UGT2B7|t1/2 (liver)",
          "Value": 2160.0,
          "Unit": "min"
        }
      ],
      "Localization": "Intracellular, BloodCellsIntracellular, VascEndosome",
      "Ontogeny": {
        "Name": "UGT2B7"
      }
    },
    {
      "Type": "Enzyme",
      "Species": "Human",
      "Molecule": "CYP2D6",
      "Category": "Asian-0F 2",
      "Parameters": [
        {
          "Path": "CYP2D6|Reference concentration",
          "Value": 0.4,
          "Unit": "µmol/l"
        },
        {
          "Path": "CYP2D6|t1/2 (intestine)",
          "Value": 1380.0,
          "Unit": "min"
        },
        {
          "Path": "CYP2D6|t1/2 (liver)",
          "Value": 3060.0,
          "Unit": "min"
        },
        {
          "Path": "Organism|Liver|Pericentral|Intracellular|CYP2D6|Relative expression",
          "Value": 0.2
        },
        {
          "Path": "Organism|Liver|Periportal|Intracellular|CYP2D6|Relative expression",
          "Value": 1.0
        }
      ],
      "Localization": "Intracellular, BloodCellsIntracellular, VascEndosome",
      "Ontogeny": {
        "Name": "CYP2D6"
      }
    },
    {
      "Type": "Enzyme",
      "Species": "Human",
      "Molecule": "CYP3A4",
      "Category": "Asian-0F 2",
      "Parameters": [
        {
          "Path": "CYP3A4|Reference concentration",
          "Value": 4.32,
          "Unit": "µmol/l"
        },
        {
          "Path": "CYP3A4|t1/2 (intestine)",
          "Value": 1380.0,
          "Unit": "min"
        },
        {
          "Path": "CYP3A4|t1/2 (liver)",
          "Value": 2220.0,
          "Unit": "min"
        },
        {
          "Path": "Organism|Liver|Pericentral|Intracellular|CYP3A4|Relative expression",
          "Value": 1.0
        },
        {
          "Path": "Organism|Liver|Periportal|Intracellular|CYP3A4|Relative expression",
          "Value": 1.0
        }
      ],
      "Localization": "Intracellular, BloodCellsIntracellular, VascEndosome",
      "Ontogeny": {
        "Name": "CYP3A4"
      }
    },
    {
      "Type": "Enzyme",
      "Species": "Human",
      "Molecule": "UGT2B7",
      "Category": "Asian-0F 2",
      "Parameters": [
        {
          "Path": "Organism|Liver|Pericentral|Intracellular|UGT2B7|Relative expression",
          "Value": 1.0
        },
        {
          "Path": "Organism|Liver|Periportal|Intracellular|UGT2B7|Relative expression",
          "Value": 1.0
        },
        {
          "Path": "UGT2B7|Reference concentration",
          "Value": 1.0,
          "Unit": "µmol/l"
        },
        {
          "Path": "UGT2B7|t1/2 (intestine)",
          "Value": 1380.0,
          "Unit": "min"
        },
        {
          "Path": "UGT2B7|t1/2 (liver)",
          "Value": 2160.0,
          "Unit": "min"
        }
      ],
      "Localization": "Intracellular, BloodCellsIntracellular, VascEndosome",
      "Ontogeny": {
        "Name": "UGT2B7"
      }
    },
    {
      "Type": "Enzyme",
      "Species": "Human",
      "Molecule": "CYP2D6",
      "Category": "Asian-0F 3",
      "Parameters": [
        {
          "Path": "CYP2D6|Reference concentration",
          "Value": 0.4,
          "Unit": "µmol/l"
        },
        {
          "Path": "CYP2D6|t1/2 (intestine)",
          "Value": 1380.0,
          "Unit": "min"
        },
        {
          "Path": "CYP2D6|t1/2 (liver)",
          "Value": 3060.0,
          "Unit": "min"
        },
        {
          "Path": "Organism|Liver|Pericentral|Intracellular|CYP2D6|Relative expression",
          "Value": 0.2
        },
        {
          "Path": "Organism|Liver|Periportal|Intracellular|CYP2D6|Relative expression",
          "Value": 1.0
        }
      ],
      "Localization": "Intracellular, BloodCellsIntracellular, VascEndosome",
      "Ontogeny": {
        "Name": "CYP2D6"
      }
    },
    {
      "Type": "Enzyme",
      "Species": "Human",
      "Molecule": "CYP3A4",
      "Category": "Asian-0F 3",
      "Parameters": [
        {
          "Path": "CYP3A4|Reference concentration",
          "Value": 4.32,
          "Unit": "µmol/l"
        },
        {
          "Path": "CYP3A4|t1/2 (intestine)",
          "Value": 1380.0,
          "Unit": "min"
        },
        {
          "Path": "CYP3A4|t1/2 (liver)",
          "Value": 2220.0,
          "Unit": "min"
        },
        {
          "Path": "Organism|Liver|Pericentral|Intracellular|CYP3A4|Relative expression",
          "Value": 1.0
        },
        {
          "Path": "Organism|Liver|Periportal|Intracellular|CYP3A4|Relative expression",
          "Value": 1.0
        }
      ],
      "Localization": "Intracellular, BloodCellsIntracellular, VascEndosome",
      "Ontogeny": {
        "Name": "CYP3A4"
      }
    },
    {
      "Type": "Enzyme",
      "Species": "Human",
      "Molecule": "UGT2B7",
      "Category": "Asian-0F 3",
      "Parameters": [
        {
          "Path": "Organism|Liver|Pericentral|Intracellular|UGT2B7|Relative expression",
          "Value": 1.0
        },
        {
          "Path": "Organism|Liver|Periportal|Intracellular|UGT2B7|Relative expression",
          "Value": 1.0
        },
        {
          "Path": "UGT2B7|Reference concentration",
          "Value": 1.0,
          "Unit": "µmol/l"
        },
        {
          "Path": "UGT2B7|t1/2 (intestine)",
          "Value": 1380.0,
          "Unit": "min"
        },
        {
          "Path": "UGT2B7|t1/2 (liver)",
          "Value": 2160.0,
          "Unit": "min"
        }
      ],
      "Localization": "Intracellular, BloodCellsIntracellular, VascEndosome",
      "Ontogeny": {
        "Name": "UGT2B7"
      }
    },
    {
      "Type": "Enzyme",
      "Species": "Human",
      "Molecule": "CYP2D6",
      "Category": "Asian-48F 2",
      "Parameters": [
        {
          "Path": "CYP2D6|Reference concentration",
          "Value": 0.4,
          "Unit": "µmol/l"
        },
        {
          "Path": "CYP2D6|t1/2 (intestine)",
          "Value": 1380.0,
          "Unit": "min"
        },
        {
          "Path": "CYP2D6|t1/2 (liver)",
          "Value": 3060.0,
          "Unit": "min"
        },
        {
          "Path": "Organism|Liver|Pericentral|Intracellular|CYP2D6|Relative expression",
          "Value": 0.2
        },
        {
          "Path": "Organism|Liver|Periportal|Intracellular|CYP2D6|Relative expression",
          "Value": 1.0
        }
      ],
      "Localization": "Intracellular, BloodCellsIntracellular, VascEndosome",
      "Ontogeny": {
        "Name": "CYP2D6"
      }
    },
    {
      "Type": "Enzyme",
      "Species": "Human",
      "Molecule": "CYP3A4",
      "Category": "Asian-48F 2",
      "Parameters": [
        {
          "Path": "CYP3A4|Reference concentration",
          "Value": 4.32,
          "Unit": "µmol/l"
        },
        {
          "Path": "CYP3A4|t1/2 (intestine)",
          "Value": 1380.0,
          "Unit": "min"
        },
        {
          "Path": "CYP3A4|t1/2 (liver)",
          "Value": 2220.0,
          "Unit": "min"
        },
        {
          "Path": "Organism|Liver|Pericentral|Intracellular|CYP3A4|Relative expression",
          "Value": 1.0
        },
        {
          "Path": "Organism|Liver|Periportal|Intracellular|CYP3A4|Relative expression",
          "Value": 1.0
        }
      ],
      "Localization": "Intracellular, BloodCellsIntracellular, VascEndosome",
      "Ontogeny": {
        "Name": "CYP3A4"
      }
    },
    {
      "Type": "Enzyme",
      "Species": "Human",
      "Molecule": "UGT2B7",
      "Category": "Asian-48F 2",
      "Parameters": [
        {
          "Path": "Organism|Liver|Pericentral|Intracellular|UGT2B7|Relative expression",
          "Value": 1.0
        },
        {
          "Path": "Organism|Liver|Periportal|Intracellular|UGT2B7|Relative expression",
          "Value": 1.0
        },
        {
          "Path": "UGT2B7|Reference concentration",
          "Value": 1.0,
          "Unit": "µmol/l"
        },
        {
          "Path": "UGT2B7|t1/2 (intestine)",
          "Value": 1380.0,
          "Unit": "min"
        },
        {
          "Path": "UGT2B7|t1/2 (liver)",
          "Value": 2160.0,
          "Unit": "min"
        }
      ],
      "Localization": "Intracellular, BloodCellsIntracellular, VascEndosome",
      "Ontogeny": {
        "Name": "UGT2B7"
      }
    },
    {
      "Type": "Enzyme",
      "Species": "Human",
      "Molecule": "CYP2D6",
      "Category": "Euro 67F",
      "Parameters": [
        {
          "Path": "CYP2D6|Reference concentration",
          "Value": 0.4,
          "Unit": "µmol/l"
        },
        {
          "Path": "CYP2D6|t1/2 (intestine)",
          "Value": 1380.0,
          "Unit": "min"
        },
        {
          "Path": "CYP2D6|t1/2 (liver)",
          "Value": 3060.0,
          "Unit": "min"
        },
        {
          "Path": "Organism|Brain|Intracellular|CYP2D6|Relative expression",
          "Value": 0.00768702814
        },
        {
          "Path": "Organism|Gonads|Intracellular|CYP2D6|Relative expression",
          "Value": 0.768702814
        },
        {
          "Path": "Organism|Kidney|Intracellular|CYP2D6|Relative expression",
          "Value": 0.0208304736
        },
        {
          "Path": "Organism|Liver|Pericentral|Intracellular|CYP2D6|Relative expression",
          "Value": 1.0
        },
        {
          "Path": "Organism|Liver|Periportal|Intracellular|CYP2D6|Relative expression",
          "Value": 1.0
        },
        {
          "Path": "Organism|Lung|Intracellular|CYP2D6|Relative expression",
          "Value": 0.0223404255
        },
        {
          "Path": "Organism|SmallIntestine|Intracellular|CYP2D6|Relative expression",
          "Value": 0.0909402883
        },
        {
          "Path": "Organism|SmallIntestine|Mucosa|Duodenum|Intracellular|CYP2D6|Relative expression",
          "Value": 0.0909402883
        },
        {
          "Path": "Organism|SmallIntestine|Mucosa|LowerIleum|Intracellular|CYP2D6|Relative expression",
          "Value": 0.0909402883
        },
        {
          "Path": "Organism|SmallIntestine|Mucosa|LowerJejunum|Intracellular|CYP2D6|Relative expression",
          "Value": 0.0909402883
        },
        {
          "Path": "Organism|SmallIntestine|Mucosa|UpperIleum|Intracellular|CYP2D6|Relative expression",
          "Value": 0.0909402883
        },
        {
          "Path": "Organism|SmallIntestine|Mucosa|UpperJejunum|Intracellular|CYP2D6|Relative expression",
          "Value": 0.0909402883
        }
      ],
      "Localization": "Interstitial, BloodCellsIntracellular, VascMembraneTissueSide",
      "Ontogeny": {
        "Name": "CYP2D6"
      }
    },
    {
      "Type": "Enzyme",
      "Species": "Human",
      "Molecule": "CYP3A4",
      "Category": "Euro 67F",
      "Parameters": [
        {
          "Path": "CYP3A4|Reference concentration",
          "Value": 4.32,
          "Unit": "µmol/l"
        },
        {
          "Path": "CYP3A4|t1/2 (intestine)",
          "Value": 1380.0,
          "Unit": "min"
        },
        {
          "Path": "CYP3A4|t1/2 (liver)",
          "Value": 2220.0,
          "Unit": "min"
        },
        {
          "Path": "Organism|Kidney|Intracellular|CYP3A4|Relative expression",
          "Value": 0.0053603428126
        },
        {
          "Path": "Organism|Liver|Pericentral|Intracellular|CYP3A4|Relative expression",
          "Value": 1.0
        },
        {
          "Path": "Organism|Liver|Periportal|Intracellular|CYP3A4|Relative expression",
          "Value": 1.0
        }
      ],
      "Localization": "Intracellular, BloodCellsIntracellular, VascEndosome",
      "Ontogeny": {
        "Name": "CYP3A4"
      }
    },
    {
      "Type": "Enzyme",
      "Species": "Human",
      "Molecule": "UGT2B7",
      "Category": "Euro 67F",
      "Parameters": [
        {
          "Path": "Organism|Liver|Pericentral|Intracellular|UGT2B7|Relative expression",
          "Value": 1.0
        },
        {
          "Path": "Organism|Liver|Periportal|Intracellular|UGT2B7|Relative expression",
          "Value": 1.0
        },
        {
          "Path": "UGT2B7|Reference concentration",
          "Value": 1.0,
          "Unit": "µmol/l"
        },
        {
          "Path": "UGT2B7|t1/2 (intestine)",
          "Value": 1380.0,
          "Unit": "min"
        },
        {
          "Path": "UGT2B7|t1/2 (liver)",
          "Value": 2160.0,
          "Unit": "min"
        }
      ],
      "Localization": "Intracellular, BloodCellsIntracellular, VascEndosome",
      "Ontogeny": {
        "Name": "UGT2B7"
      }
    },
    {
      "Type": "Enzyme",
      "Species": "Human",
      "Molecule": "CYP2D6",
      "Category": "Euro 45F",
      "Parameters": [
        {
          "Path": "CYP2D6|Reference concentration",
          "Value": 0.4,
          "Unit": "µmol/l"
        },
        {
          "Path": "CYP2D6|t1/2 (intestine)",
          "Value": 1380.0,
          "Unit": "min"
        },
        {
          "Path": "CYP2D6|t1/2 (liver)",
          "Value": 3060.0,
          "Unit": "min"
        },
        {
          "Path": "Organism|Brain|Intracellular|CYP2D6|Relative expression",
          "Value": 0.00768702814
        },
        {
          "Path": "Organism|Gonads|Intracellular|CYP2D6|Relative expression",
          "Value": 0.768702814
        },
        {
          "Path": "Organism|Kidney|Intracellular|CYP2D6|Relative expression",
          "Value": 0.0208304736
        },
        {
          "Path": "Organism|Liver|Pericentral|Intracellular|CYP2D6|Relative expression",
          "Value": 1.0
        },
        {
          "Path": "Organism|Liver|Periportal|Intracellular|CYP2D6|Relative expression",
          "Value": 1.0
        },
        {
          "Path": "Organism|Lung|Intracellular|CYP2D6|Relative expression",
          "Value": 0.0223404255
        },
        {
          "Path": "Organism|SmallIntestine|Intracellular|CYP2D6|Relative expression",
          "Value": 0.0909402883
        },
        {
          "Path": "Organism|SmallIntestine|Mucosa|Duodenum|Intracellular|CYP2D6|Relative expression",
          "Value": 0.0909402883
        },
        {
          "Path": "Organism|SmallIntestine|Mucosa|LowerIleum|Intracellular|CYP2D6|Relative expression",
          "Value": 0.0909402883
        },
        {
          "Path": "Organism|SmallIntestine|Mucosa|LowerJejunum|Intracellular|CYP2D6|Relative expression",
          "Value": 0.0909402883
        },
        {
          "Path": "Organism|SmallIntestine|Mucosa|UpperIleum|Intracellular|CYP2D6|Relative expression",
          "Value": 0.0909402883
        },
        {
          "Path": "Organism|SmallIntestine|Mucosa|UpperJejunum|Intracellular|CYP2D6|Relative expression",
          "Value": 0.0909402883
        }
      ],
      "Localization": "Interstitial, BloodCellsIntracellular, VascMembraneTissueSide",
      "Ontogeny": {
        "Name": "CYP2D6"
      }
    },
    {
      "Type": "Enzyme",
      "Species": "Human",
      "Molecule": "CYP3A4",
      "Category": "Euro 45F",
      "Parameters": [
        {
          "Path": "CYP3A4|Reference concentration",
          "Value": 4.32,
          "Unit": "µmol/l"
        },
        {
          "Path": "CYP3A4|t1/2 (intestine)",
          "Value": 1380.0,
          "Unit": "min"
        },
        {
          "Path": "CYP3A4|t1/2 (liver)",
          "Value": 2220.0,
          "Unit": "min"
        },
        {
          "Path": "Organism|Kidney|Intracellular|CYP3A4|Relative expression",
          "Value": 0.0053603428126
        },
        {
          "Path": "Organism|Liver|Pericentral|Intracellular|CYP3A4|Relative expression",
          "Value": 1.0
        },
        {
          "Path": "Organism|Liver|Periportal|Intracellular|CYP3A4|Relative expression",
          "Value": 1.0
        }
      ],
      "Localization": "Intracellular, BloodCellsIntracellular, VascEndosome",
      "Ontogeny": {
        "Name": "CYP3A4"
      }
    },
    {
      "Type": "Enzyme",
      "Species": "Human",
      "Molecule": "UGT2B7",
      "Category": "Euro 45F",
      "Parameters": [
        {
          "Path": "Organism|Liver|Pericentral|Intracellular|UGT2B7|Relative expression",
          "Value": 1.0
        },
        {
          "Path": "Organism|Liver|Periportal|Intracellular|UGT2B7|Relative expression",
          "Value": 1.0
        },
        {
          "Path": "UGT2B7|Reference concentration",
          "Value": 1.0,
          "Unit": "µmol/l"
        },
        {
          "Path": "UGT2B7|t1/2 (intestine)",
          "Value": 1380.0,
          "Unit": "min"
        },
        {
          "Path": "UGT2B7|t1/2 (liver)",
          "Value": 2160.0,
          "Unit": "min"
        }
      ],
      "Localization": "Intracellular, BloodCellsIntracellular, VascEndosome",
      "Ontogeny": {
        "Name": "UGT2B7"
      }
    },
    {
      "Type": "Enzyme",
      "Species": "Human",
      "Molecule": "CYP2D6",
      "Category": "Euro 0F 2",
      "Parameters": [
        {
          "Path": "CYP2D6|Reference concentration",
          "Value": 0.4,
          "Unit": "µmol/l"
        },
        {
          "Path": "CYP2D6|t1/2 (intestine)",
          "Value": 1380.0,
          "Unit": "min"
        },
        {
          "Path": "CYP2D6|t1/2 (liver)",
          "Value": 3060.0,
          "Unit": "min"
        },
        {
          "Path": "Organism|Brain|Intracellular|CYP2D6|Relative expression",
          "Value": 0.00768702814
        },
        {
          "Path": "Organism|Gonads|Intracellular|CYP2D6|Relative expression",
          "Value": 0.768702814
        },
        {
          "Path": "Organism|Kidney|Intracellular|CYP2D6|Relative expression",
          "Value": 0.0208304736
        },
        {
          "Path": "Organism|Liver|Pericentral|Intracellular|CYP2D6|Relative expression",
          "Value": 1.0
        },
        {
          "Path": "Organism|Liver|Periportal|Intracellular|CYP2D6|Relative expression",
          "Value": 1.0
        },
        {
          "Path": "Organism|Lung|Intracellular|CYP2D6|Relative expression",
          "Value": 0.0223404255
        },
        {
          "Path": "Organism|SmallIntestine|Intracellular|CYP2D6|Relative expression",
          "Value": 0.0909402883
        },
        {
          "Path": "Organism|SmallIntestine|Mucosa|Duodenum|Intracellular|CYP2D6|Relative expression",
          "Value": 0.0909402883
        },
        {
          "Path": "Organism|SmallIntestine|Mucosa|LowerIleum|Intracellular|CYP2D6|Relative expression",
          "Value": 0.0909402883
        },
        {
          "Path": "Organism|SmallIntestine|Mucosa|LowerJejunum|Intracellular|CYP2D6|Relative expression",
          "Value": 0.0909402883
        },
        {
          "Path": "Organism|SmallIntestine|Mucosa|UpperIleum|Intracellular|CYP2D6|Relative expression",
          "Value": 0.0909402883
        },
        {
          "Path": "Organism|SmallIntestine|Mucosa|UpperJejunum|Intracellular|CYP2D6|Relative expression",
          "Value": 0.0909402883
        }
      ],
      "Localization": "Interstitial, BloodCellsIntracellular, VascMembraneTissueSide",
      "Ontogeny": {
        "Name": "CYP2D6"
      }
    },
    {
      "Type": "Enzyme",
      "Species": "Human",
      "Molecule": "CYP3A4",
      "Category": "Euro 0F 2",
      "Parameters": [
        {
          "Path": "CYP3A4|Reference concentration",
          "Value": 4.32,
          "Unit": "µmol/l"
        },
        {
          "Path": "CYP3A4|t1/2 (intestine)",
          "Value": 1380.0,
          "Unit": "min"
        },
        {
          "Path": "CYP3A4|t1/2 (liver)",
          "Value": 2220.0,
          "Unit": "min"
        },
        {
          "Path": "Organism|Kidney|Intracellular|CYP3A4|Relative expression",
          "Value": 0.0053603428126
        },
        {
          "Path": "Organism|Liver|Pericentral|Intracellular|CYP3A4|Relative expression",
          "Value": 1.0
        },
        {
          "Path": "Organism|Liver|Periportal|Intracellular|CYP3A4|Relative expression",
          "Value": 1.0
        }
      ],
      "Localization": "Intracellular, BloodCellsIntracellular, VascEndosome",
      "Ontogeny": {
        "Name": "CYP3A4"
      }
    },
    {
      "Type": "Enzyme",
      "Species": "Human",
      "Molecule": "UGT2B7",
      "Category": "Euro 0F 2",
      "Parameters": [
        {
          "Path": "Organism|Liver|Pericentral|Intracellular|UGT2B7|Relative expression",
          "Value": 1.0
        },
        {
          "Path": "Organism|Liver|Periportal|Intracellular|UGT2B7|Relative expression",
          "Value": 1.0
        },
        {
          "Path": "UGT2B7|Reference concentration",
          "Value": 1.0,
          "Unit": "µmol/l"
        },
        {
          "Path": "UGT2B7|t1/2 (intestine)",
          "Value": 1380.0,
          "Unit": "min"
        },
        {
          "Path": "UGT2B7|t1/2 (liver)",
          "Value": 2160.0,
          "Unit": "min"
        }
      ],
      "Localization": "Intracellular, BloodCellsIntracellular, VascEndosome",
      "Ontogeny": {
        "Name": "UGT2B7"
      }
    },
    {
      "Type": "Enzyme",
      "Species": "Human",
      "Molecule": "CYP2D6",
      "Category": "Euro 67F 2",
      "Parameters": [
        {
          "Path": "CYP2D6|Reference concentration",
          "Value": 0.4,
          "Unit": "µmol/l"
        },
        {
          "Path": "CYP2D6|t1/2 (intestine)",
          "Value": 1380.0,
          "Unit": "min"
        },
        {
          "Path": "CYP2D6|t1/2 (liver)",
          "Value": 3060.0,
          "Unit": "min"
        },
        {
          "Path": "Organism|Brain|Intracellular|CYP2D6|Relative expression",
          "Value": 0.00768702814
        },
        {
          "Path": "Organism|Gonads|Intracellular|CYP2D6|Relative expression",
          "Value": 0.768702814
        },
        {
          "Path": "Organism|Kidney|Intracellular|CYP2D6|Relative expression",
          "Value": 0.0208304736
        },
        {
          "Path": "Organism|Liver|Pericentral|Intracellular|CYP2D6|Relative expression",
          "Value": 1.0
        },
        {
          "Path": "Organism|Liver|Periportal|Intracellular|CYP2D6|Relative expression",
          "Value": 1.0
        },
        {
          "Path": "Organism|Lung|Intracellular|CYP2D6|Relative expression",
          "Value": 0.0223404255
        },
        {
          "Path": "Organism|SmallIntestine|Intracellular|CYP2D6|Relative expression",
          "Value": 0.0909402883
        },
        {
          "Path": "Organism|SmallIntestine|Mucosa|Duodenum|Intracellular|CYP2D6|Relative expression",
          "Value": 0.0909402883
        },
        {
          "Path": "Organism|SmallIntestine|Mucosa|LowerIleum|Intracellular|CYP2D6|Relative expression",
          "Value": 0.0909402883
        },
        {
          "Path": "Organism|SmallIntestine|Mucosa|LowerJejunum|Intracellular|CYP2D6|Relative expression",
          "Value": 0.0909402883
        },
        {
          "Path": "Organism|SmallIntestine|Mucosa|UpperIleum|Intracellular|CYP2D6|Relative expression",
          "Value": 0.0909402883
        },
        {
          "Path": "Organism|SmallIntestine|Mucosa|UpperJejunum|Intracellular|CYP2D6|Relative expression",
          "Value": 0.0909402883
        }
      ],
      "Localization": "Interstitial, BloodCellsIntracellular, VascMembraneTissueSide",
      "Ontogeny": {
        "Name": "CYP2D6"
      }
    },
    {
      "Type": "Enzyme",
      "Species": "Human",
      "Molecule": "CYP3A4",
      "Category": "Euro 67F 2",
      "Parameters": [
        {
          "Path": "CYP3A4|Reference concentration",
          "Value": 4.32,
          "Unit": "µmol/l"
        },
        {
          "Path": "CYP3A4|t1/2 (intestine)",
          "Value": 1380.0,
          "Unit": "min"
        },
        {
          "Path": "CYP3A4|t1/2 (liver)",
          "Value": 2220.0,
          "Unit": "min"
        },
        {
          "Path": "Organism|Kidney|Intracellular|CYP3A4|Relative expression",
          "Value": 0.0053603428126
        },
        {
          "Path": "Organism|Liver|Pericentral|Intracellular|CYP3A4|Relative expression",
          "Value": 1.0
        },
        {
          "Path": "Organism|Liver|Periportal|Intracellular|CYP3A4|Relative expression",
          "Value": 1.0
        }
      ],
      "Localization": "Intracellular, BloodCellsIntracellular, VascEndosome",
      "Ontogeny": {
        "Name": "CYP3A4"
      }
    },
    {
      "Type": "Enzyme",
      "Species": "Human",
      "Molecule": "UGT2B7",
      "Category": "Euro 67F 2",
      "Parameters": [
        {
          "Path": "Organism|Liver|Pericentral|Intracellular|UGT2B7|Relative expression",
          "Value": 1.0
        },
        {
          "Path": "Organism|Liver|Periportal|Intracellular|UGT2B7|Relative expression",
          "Value": 1.0
        },
        {
          "Path": "UGT2B7|Reference concentration",
          "Value": 1.0,
          "Unit": "µmol/l"
        },
        {
          "Path": "UGT2B7|t1/2 (intestine)",
          "Value": 1380.0,
          "Unit": "min"
        },
        {
          "Path": "UGT2B7|t1/2 (liver)",
          "Value": 2160.0,
          "Unit": "min"
        }
      ],
      "Localization": "Intracellular, BloodCellsIntracellular, VascEndosome",
      "Ontogeny": {
        "Name": "UGT2B7"
      }
    },
    {
      "Type": "Enzyme",
      "Species": "Human",
      "Molecule": "CYP2D6",
      "Category": "Asian-50F 2",
      "Parameters": [
        {
          "Path": "CYP2D6|Reference concentration",
          "Value": 0.4,
          "Unit": "µmol/l"
        },
        {
          "Path": "CYP2D6|t1/2 (intestine)",
          "Value": 1380.0,
          "Unit": "min"
        },
        {
          "Path": "CYP2D6|t1/2 (liver)",
          "Value": 3060.0,
          "Unit": "min"
        },
        {
          "Path": "Organism|Liver|Pericentral|Intracellular|CYP2D6|Relative expression",
          "Value": 0.2
        },
        {
          "Path": "Organism|Liver|Periportal|Intracellular|CYP2D6|Relative expression",
          "Value": 1.0
        }
      ],
      "Localization": "Intracellular, BloodCellsIntracellular, VascEndosome",
      "Ontogeny": {
        "Name": "CYP2D6"
      }
    },
    {
      "Type": "Enzyme",
      "Species": "Human",
      "Molecule": "CYP3A4",
      "Category": "Asian-50F 2",
      "Parameters": [
        {
          "Path": "CYP3A4|Reference concentration",
          "Value": 4.32,
          "Unit": "µmol/l"
        },
        {
          "Path": "CYP3A4|t1/2 (intestine)",
          "Value": 1380.0,
          "Unit": "min"
        },
        {
          "Path": "CYP3A4|t1/2 (liver)",
          "Value": 2220.0,
          "Unit": "min"
        },
        {
          "Path": "Organism|Liver|Pericentral|Intracellular|CYP3A4|Relative expression",
          "Value": 1.0
        },
        {
          "Path": "Organism|Liver|Periportal|Intracellular|CYP3A4|Relative expression",
          "Value": 1.0
        }
      ],
      "Localization": "Intracellular, BloodCellsIntracellular, VascEndosome",
      "Ontogeny": {
        "Name": "CYP3A4"
      }
    },
    {
      "Type": "Enzyme",
      "Species": "Human",
      "Molecule": "UGT2B7",
      "Category": "Asian-50F 2",
      "Parameters": [
        {
          "Path": "Organism|Liver|Pericentral|Intracellular|UGT2B7|Relative expression",
          "Value": 1.0
        },
        {
          "Path": "Organism|Liver|Periportal|Intracellular|UGT2B7|Relative expression",
          "Value": 1.0
        },
        {
          "Path": "UGT2B7|Reference concentration",
          "Value": 1.0,
          "Unit": "µmol/l"
        },
        {
          "Path": "UGT2B7|t1/2 (intestine)",
          "Value": 1380.0,
          "Unit": "min"
        },
        {
          "Path": "UGT2B7|t1/2 (liver)",
          "Value": 2160.0,
          "Unit": "min"
        }
      ],
      "Localization": "Intracellular, BloodCellsIntracellular, VascEndosome",
      "Ontogeny": {
        "Name": "UGT2B7"
      }
    }
  ],
  "Individuals": [
    {
      "Name": "European",
      "Seed": 453264687,
      "OriginData": {
        "CalculationMethods": [
          "SurfaceAreaPlsInt_VAR1",
          "Body surface area - Mosteller"
        ],
        "Species": "Human",
        "Population": "European_ICRP_2002",
        "Gender": "MALE",
        "Age": {
          "Value": 30.0,
          "Unit": "year(s)"
        }
      },
      "ExpressionProfiles": [
        "CYP2D6|Human|European",
        "CYP3A4|Human|European",
        "UGT2B7|Human|European"
      ]
    },
    {
      "Name": "White-American",
      "Seed": 453408359,
      "OriginData": {
        "CalculationMethods": [
          "SurfaceAreaPlsInt_VAR1",
          "Body surface area - Mosteller"
        ],
        "Species": "Human",
        "Population": "WhiteAmerican_NHANES_1997",
        "Gender": "MALE",
        "Age": {
          "Value": 30.0,
          "Unit": "year(s)"
        }
      },
      "ExpressionProfiles": [
        "CYP2D6|Human|White-American",
        "CYP3A4|Human|White-American",
        "UGT2B7|Human|White-American"
      ]
    },
    {
      "Name": "Asian",
      "Seed": 1577415296,
      "OriginData": {
        "CalculationMethods": [
          "SurfaceAreaPlsInt_VAR1",
          "Body surface area - Mosteller"
        ],
        "Species": "Human",
        "Population": "Asian_Tanaka_1996",
        "Gender": "MALE",
        "Age": {
          "Value": 30.0,
          "Unit": "year(s)"
        }
      },
      "ExpressionProfiles": [
        "CYP2D6|Human|Asian",
        "CYP3A4|Human|Asian",
        "UGT2B7|Human|Asian"
      ]
    },
    {
      "Name": "African American",
      "Seed": 2218421,
      "OriginData": {
        "CalculationMethods": [
          "SurfaceAreaPlsInt_VAR1",
          "Body surface area - Mosteller"
        ],
        "Species": "Human",
        "Population": "BlackAmerican_NHANES_1997",
        "Gender": "MALE",
        "Age": {
          "Value": 30.0,
          "Unit": "year(s)"
        }
      },
      "ExpressionProfiles": [
        "CYP2D6|Human|African American",
        "CYP3A4|Human|African American",
        "UGT2B7|Human|African American"
      ]
    }
  ],
  "Populations": [
    {
      "Name": "White American-100F",
      "Seed": 1665658203,
      "Settings": {
        "NumberOfIndividuals": 100,
        "ProportionOfFemales": 100,
        "Age": {
          "Min": 0.0,
          "Max": 81.0,
          "Unit": "year(s)"
        },
        "Individual": {
          "Name": "White-American",
          "Seed": 453408359,
          "OriginData": {
            "CalculationMethods": [
              "SurfaceAreaPlsInt_VAR1",
              "Body surface area - Mosteller"
            ],
            "Species": "Human",
            "Population": "WhiteAmerican_NHANES_1997",
            "Gender": "MALE",
            "Age": {
              "Value": 30.0,
              "Unit": "year(s)"
            }
          },
          "ExpressionProfiles": [
            "CYP2D6|Human|White American-100F",
            "CYP3A4|Human|White American-100F",
            "UGT2B7|Human|White American-100F"
          ]
        }
      },
      "AdvancedParameters": [
        {
          "Name": "CYP2D6|Reference concentration",
          "Seed": 1665661296,
          "DistributionType": "Normal",
          "Parameters": [
            {
              "Name": "Mean",
              "Value": 0.4,
              "Unit": "µmol/l"
            },
            {
              "Name": "Deviation",
              "Value": 0.0,
              "Unit": "µmol/l"
            }
          ]
        },
        {
          "Name": "CYP2D6|t1/2 (liver)",
          "Seed": 1665661312,
          "DistributionType": "Normal",
          "Parameters": [
            {
              "Name": "Mean",
              "Value": 51.0,
              "Unit": "h"
            },
            {
              "Name": "Deviation",
              "Value": 0.0,
              "Unit": "h"
            }
          ]
        },
        {
          "Name": "CYP3A4|Reference concentration",
          "Seed": 1665661312,
          "DistributionType": "Normal",
          "Parameters": [
            {
              "Name": "Mean",
              "Value": 4.32,
              "Unit": "µmol/l"
            },
            {
              "Name": "Deviation",
              "Value": 0.0,
              "Unit": "µmol/l"
            }
          ]
        },
        {
          "Name": "CYP3A4|t1/2 (liver)",
          "Seed": 1665661312,
          "DistributionType": "Normal",
          "Parameters": [
            {
              "Name": "Mean",
              "Value": 37.0,
              "Unit": "h"
            },
            {
              "Name": "Deviation",
              "Value": 0.0,
              "Unit": "h"
            }
          ]
        },
        {
          "Name": "CYP3A4|t1/2 (intestine)",
          "Seed": 1665661312,
          "DistributionType": "Normal",
          "Parameters": [
            {
              "Name": "Mean",
              "Value": 23.0,
              "Unit": "h"
            },
            {
              "Name": "Deviation",
              "Value": 0.0,
              "Unit": "h"
            }
          ]
        }
      ]
    },
    {
      "Name": "Asian-62.5F",
      "Seed": 1665868093,
      "Settings": {
        "NumberOfIndividuals": 100,
        "ProportionOfFemales": 63,
        "Age": {
          "Min": 0.0,
          "Max": 81.0,
          "Unit": "year(s)"
        },
        "Individual": {
          "Name": "Asian",
          "Seed": 1577415296,
          "OriginData": {
            "CalculationMethods": [
              "SurfaceAreaPlsInt_VAR1",
              "Body surface area - Mosteller"
            ],
            "Species": "Human",
            "Population": "Asian_Tanaka_1996",
            "Gender": "MALE",
            "Age": {
              "Value": 30.0,
              "Unit": "year(s)"
            }
          },
          "ExpressionProfiles": [
            "CYP2D6|Human|Asian-62.5F",
            "CYP3A4|Human|Asian-62.5F",
            "UGT2B7|Human|Asian-62.5F"
          ]
        }
      },
      "AdvancedParameters": [
        {
          "Name": "CYP2D6|Reference concentration",
          "Seed": 1665871437,
          "DistributionType": "Normal",
          "Parameters": [
            {
              "Name": "Mean",
              "Value": 0.4,
              "Unit": "µmol/l"
            },
            {
              "Name": "Deviation",
              "Value": 0.0,
              "Unit": "µmol/l"
            }
          ]
        },
        {
          "Name": "CYP2D6|t1/2 (liver)",
          "Seed": 1665871437,
          "DistributionType": "Normal",
          "Parameters": [
            {
              "Name": "Mean",
              "Value": 51.0,
              "Unit": "h"
            },
            {
              "Name": "Deviation",
              "Value": 0.0,
              "Unit": "h"
            }
          ]
        },
        {
          "Name": "CYP3A4|Reference concentration",
          "Seed": 1665871437,
          "DistributionType": "Normal",
          "Parameters": [
            {
              "Name": "Mean",
              "Value": 4.32,
              "Unit": "µmol/l"
            },
            {
              "Name": "Deviation",
              "Value": 0.0,
              "Unit": "µmol/l"
            }
          ]
        },
        {
          "Name": "CYP3A4|t1/2 (liver)",
          "Seed": 1665871437,
          "DistributionType": "Normal",
          "Parameters": [
            {
              "Name": "Mean",
              "Value": 37.0,
              "Unit": "h"
            },
            {
              "Name": "Deviation",
              "Value": 0.0,
              "Unit": "h"
            }
          ]
        },
        {
          "Name": "CYP3A4|t1/2 (intestine)",
          "Seed": 1665871437,
          "DistributionType": "Normal",
          "Parameters": [
            {
              "Name": "Mean",
              "Value": 23.0,
              "Unit": "h"
            },
            {
              "Name": "Deviation",
              "Value": 0.0,
              "Unit": "h"
            }
          ]
        }
      ]
    },
    {
      "Name": "Asian-0F",
      "Seed": 1747842468,
      "Settings": {
        "NumberOfIndividuals": 100,
        "ProportionOfFemales": 50,
        "Age": {
          "Min": 0.0,
          "Max": 81.0,
          "Unit": "year(s)"
        },
        "Individual": {
          "Name": "Asian",
          "Seed": 1577415296,
          "OriginData": {
            "CalculationMethods": [
              "SurfaceAreaPlsInt_VAR1",
              "Body surface area - Mosteller"
            ],
            "Species": "Human",
            "Population": "Asian_Tanaka_1996",
            "Gender": "MALE",
            "Age": {
              "Value": 30.0,
              "Unit": "year(s)"
            }
          },
          "ExpressionProfiles": [
            "CYP2D6|Human|Asian-0F",
            "CYP3A4|Human|Asian-0F",
            "UGT2B7|Human|Asian-0F"
          ]
        }
      },
      "AdvancedParameters": [
        {
          "Name": "CYP2D6|Reference concentration",
          "Seed": 1747845718,
          "DistributionType": "Normal",
          "Parameters": [
            {
              "Name": "Mean",
              "Value": 0.4,
              "Unit": "µmol/l"
            },
            {
              "Name": "Deviation",
              "Value": 0.0,
              "Unit": "µmol/l"
            }
          ]
        },
        {
          "Name": "CYP2D6|t1/2 (liver)",
          "Seed": 1747845718,
          "DistributionType": "Normal",
          "Parameters": [
            {
              "Name": "Mean",
              "Value": 51.0,
              "Unit": "h"
            },
            {
              "Name": "Deviation",
              "Value": 0.0,
              "Unit": "h"
            }
          ]
        },
        {
          "Name": "CYP3A4|Reference concentration",
          "Seed": 1747845718,
          "DistributionType": "Normal",
          "Parameters": [
            {
              "Name": "Mean",
              "Value": 4.32,
              "Unit": "µmol/l"
            },
            {
              "Name": "Deviation",
              "Value": 0.0,
              "Unit": "µmol/l"
            }
          ]
        },
        {
          "Name": "CYP3A4|t1/2 (liver)",
          "Seed": 1747845718,
          "DistributionType": "Normal",
          "Parameters": [
            {
              "Name": "Mean",
              "Value": 37.0,
              "Unit": "h"
            },
            {
              "Name": "Deviation",
              "Value": 0.0,
              "Unit": "h"
            }
          ]
        },
        {
          "Name": "CYP3A4|t1/2 (intestine)",
          "Seed": 1747845718,
          "DistributionType": "Normal",
          "Parameters": [
            {
              "Name": "Mean",
              "Value": 23.0,
              "Unit": "h"
            },
            {
              "Name": "Deviation",
              "Value": 0.0,
              "Unit": "h"
            }
          ]
        }
      ]
    },
    {
      "Name": "Euro 0F",
      "Seed": 1747871562,
      "Settings": {
        "NumberOfIndividuals": 100,
        "ProportionOfFemales": 0,
        "Age": {
          "Min": 0.0,
          "Max": 100.0,
          "Unit": "year(s)"
        },
        "Individual": {
          "Name": "European",
          "Seed": 453264687,
          "OriginData": {
            "CalculationMethods": [
              "SurfaceAreaPlsInt_VAR1",
              "Body surface area - Mosteller"
            ],
            "Species": "Human",
            "Population": "European_ICRP_2002",
            "Gender": "MALE",
            "Age": {
              "Value": 30.0,
              "Unit": "year(s)"
            }
          },
          "ExpressionProfiles": [
            "CYP2D6|Human|Euro 0F",
            "CYP3A4|Human|Euro 0F",
            "UGT2B7|Human|Euro 0F"
          ]
        }
      },
      "AdvancedParameters": [
        {
          "Name": "CYP2D6|Reference concentration",
          "Seed": 1747874875,
          "DistributionType": "Normal",
          "Parameters": [
            {
              "Name": "Mean",
              "Value": 0.4,
              "Unit": "µmol/l"
            },
            {
              "Name": "Deviation",
              "Value": 0.0,
              "Unit": "µmol/l"
            }
          ]
        },
        {
          "Name": "CYP2D6|t1/2 (liver)",
          "Seed": 1747874875,
          "DistributionType": "Normal",
          "Parameters": [
            {
              "Name": "Mean",
              "Value": 51.0,
              "Unit": "h"
            },
            {
              "Name": "Deviation",
              "Value": 0.0,
              "Unit": "h"
            }
          ]
        },
        {
          "Name": "CYP3A4|Reference concentration",
          "Seed": 1747874875,
          "DistributionType": "Normal",
          "Parameters": [
            {
              "Name": "Mean",
              "Value": 4.32,
              "Unit": "µmol/l"
            },
            {
              "Name": "Deviation",
              "Value": 0.0,
              "Unit": "µmol/l"
            }
          ]
        },
        {
          "Name": "CYP3A4|t1/2 (liver)",
          "Seed": 1747874875,
          "DistributionType": "Normal",
          "Parameters": [
            {
              "Name": "Mean",
              "Value": 37.0,
              "Unit": "h"
            },
            {
              "Name": "Deviation",
              "Value": 0.0,
              "Unit": "h"
            }
          ]
        },
        {
          "Name": "CYP3A4|t1/2 (intestine)",
          "Seed": 1747874890,
          "DistributionType": "Normal",
          "Parameters": [
            {
              "Name": "Mean",
              "Value": 23.0,
              "Unit": "h"
            },
            {
              "Name": "Deviation",
              "Value": 0.0,
              "Unit": "h"
            }
          ]
        }
      ]
    },
    {
      "Name": "White American-100F 2",
      "Seed": 3246968,
      "Settings": {
        "NumberOfIndividuals": 100,
        "ProportionOfFemales": 100,
        "Age": {
          "Min": 20.0,
          "Max": 30.0,
          "Unit": "year(s)"
        },
        "Individual": {
          "Name": "White-American",
          "Seed": 453408359,
          "OriginData": {
            "CalculationMethods": [
              "SurfaceAreaPlsInt_VAR1",
              "Body surface area - Mosteller"
            ],
            "Species": "Human",
            "Population": "WhiteAmerican_NHANES_1997",
            "Gender": "MALE",
            "Age": {
              "Value": 30.0,
              "Unit": "year(s)"
            }
          },
          "ExpressionProfiles": [
            "CYP2D6|Human|White American-100F 2",
            "CYP3A4|Human|White American-100F 2",
            "UGT2B7|Human|White American-100F 2"
          ]
        }
      },
      "AdvancedParameters": [
        {
          "Name": "CYP2D6|Reference concentration",
          "Seed": 3252000,
          "DistributionType": "Normal",
          "Parameters": [
            {
              "Name": "Mean",
              "Value": 0.4,
              "Unit": "µmol/l"
            },
            {
              "Name": "Deviation",
              "Value": 0.0,
              "Unit": "µmol/l"
            }
          ]
        },
        {
          "Name": "CYP2D6|t1/2 (liver)",
          "Seed": 3252000,
          "DistributionType": "Normal",
          "Parameters": [
            {
              "Name": "Mean",
              "Value": 51.0,
              "Unit": "h"
            },
            {
              "Name": "Deviation",
              "Value": 0.0,
              "Unit": "h"
            }
          ]
        },
        {
          "Name": "CYP3A4|Reference concentration",
          "Seed": 3252000,
          "DistributionType": "Normal",
          "Parameters": [
            {
              "Name": "Mean",
              "Value": 4.32,
              "Unit": "µmol/l"
            },
            {
              "Name": "Deviation",
              "Value": 0.0,
              "Unit": "µmol/l"
            }
          ]
        },
        {
          "Name": "CYP3A4|t1/2 (liver)",
          "Seed": 3252015,
          "DistributionType": "Normal",
          "Parameters": [
            {
              "Name": "Mean",
              "Value": 37.0,
              "Unit": "h"
            },
            {
              "Name": "Deviation",
              "Value": 0.0,
              "Unit": "h"
            }
          ]
        },
        {
          "Name": "CYP3A4|t1/2 (intestine)",
          "Seed": 3252015,
          "DistributionType": "Normal",
          "Parameters": [
            {
              "Name": "Mean",
              "Value": 23.0,
              "Unit": "h"
            },
            {
              "Name": "Deviation",
              "Value": 0.0,
              "Unit": "h"
            }
          ]
        }
      ]
    },
    {
      "Name": "White American-50F 2",
      "Seed": 2189703,
      "Settings": {
        "NumberOfIndividuals": 100,
        "ProportionOfFemales": 50,
        "Age": {
          "Min": 0.0,
          "Max": 60.0,
          "Unit": "year(s)"
        },
        "Individual": {
          "Name": "White-American",
          "Seed": 453408359,
          "OriginData": {
            "CalculationMethods": [
              "SurfaceAreaPlsInt_VAR1",
              "Body surface area - Mosteller"
            ],
            "Species": "Human",
            "Population": "WhiteAmerican_NHANES_1997",
            "Gender": "MALE",
            "Age": {
              "Value": 30.0,
              "Unit": "year(s)"
            }
          },
          "ExpressionProfiles": [
            "CYP2D6|Human|White American-50F 2",
            "CYP3A4|Human|White American-50F 2",
            "UGT2B7|Human|White American-50F 2"
          ]
        }
      },
      "AdvancedParameters": [
        {
          "Name": "CYP2D6|Reference concentration",
          "Seed": 2194875,
          "DistributionType": "Normal",
          "Parameters": [
            {
              "Name": "Mean",
              "Value": 0.4,
              "Unit": "µmol/l"
            },
            {
              "Name": "Deviation",
              "Value": 0.0,
              "Unit": "µmol/l"
            }
          ]
        },
        {
          "Name": "CYP2D6|t1/2 (liver)",
          "Seed": 2194890,
          "DistributionType": "Normal",
          "Parameters": [
            {
              "Name": "Mean",
              "Value": 51.0,
              "Unit": "h"
            },
            {
              "Name": "Deviation",
              "Value": 0.0,
              "Unit": "h"
            }
          ]
        },
        {
          "Name": "CYP3A4|Reference concentration",
          "Seed": 2194890,
          "DistributionType": "Normal",
          "Parameters": [
            {
              "Name": "Mean",
              "Value": 4.32,
              "Unit": "µmol/l"
            },
            {
              "Name": "Deviation",
              "Value": 0.0,
              "Unit": "µmol/l"
            }
          ]
        },
        {
          "Name": "CYP3A4|t1/2 (liver)",
          "Seed": 2194890,
          "DistributionType": "Normal",
          "Parameters": [
            {
              "Name": "Mean",
              "Value": 37.0,
              "Unit": "h"
            },
            {
              "Name": "Deviation",
              "Value": 0.0,
              "Unit": "h"
            }
          ]
        },
        {
          "Name": "CYP3A4|t1/2 (intestine)",
          "Seed": 2194890,
          "DistributionType": "Normal",
          "Parameters": [
            {
              "Name": "Mean",
              "Value": 23.0,
              "Unit": "h"
            },
            {
              "Name": "Deviation",
              "Value": 0.0,
              "Unit": "h"
            }
          ]
        }
      ]
    },
    {
      "Name": "African American 37F",
      "Seed": 5207937,
      "Settings": {
        "NumberOfIndividuals": 100,
        "ProportionOfFemales": 37,
        "Age": {
          "Min": 0.0,
          "Max": 81.0,
          "Unit": "year(s)"
        },
        "Individual": {
          "Name": "African American",
          "Seed": 2218421,
          "OriginData": {
            "CalculationMethods": [
              "SurfaceAreaPlsInt_VAR1",
              "Body surface area - Mosteller"
            ],
            "Species": "Human",
            "Population": "BlackAmerican_NHANES_1997",
            "Gender": "MALE",
            "Age": {
              "Value": 30.0,
              "Unit": "year(s)"
            }
          },
          "ExpressionProfiles": [
            "CYP2D6|Human|African American 37F",
            "CYP3A4|Human|African American 37F",
            "UGT2B7|Human|African American 37F"
          ]
        }
      },
      "AdvancedParameters": [
        {
          "Name": "CYP2D6|Reference concentration",
          "Seed": 5213250,
          "DistributionType": "Normal",
          "Parameters": [
            {
              "Name": "Mean",
              "Value": 0.4,
              "Unit": "µmol/l"
            },
            {
              "Name": "Deviation",
              "Value": 0.0,
              "Unit": "µmol/l"
            }
          ]
        },
        {
          "Name": "CYP2D6|t1/2 (liver)",
          "Seed": 5213250,
          "DistributionType": "Normal",
          "Parameters": [
            {
              "Name": "Mean",
              "Value": 51.0,
              "Unit": "h"
            },
            {
              "Name": "Deviation",
              "Value": 0.0,
              "Unit": "h"
            }
          ]
        },
        {
          "Name": "CYP3A4|Reference concentration",
          "Seed": 5213265,
          "DistributionType": "Normal",
          "Parameters": [
            {
              "Name": "Mean",
              "Value": 4.32,
              "Unit": "µmol/l"
            },
            {
              "Name": "Deviation",
              "Value": 0.0,
              "Unit": "µmol/l"
            }
          ]
        },
        {
          "Name": "CYP3A4|t1/2 (liver)",
          "Seed": 5213265,
          "DistributionType": "Normal",
          "Parameters": [
            {
              "Name": "Mean",
              "Value": 37.0,
              "Unit": "h"
            },
            {
              "Name": "Deviation",
              "Value": 0.0,
              "Unit": "h"
            }
          ]
        },
        {
          "Name": "CYP3A4|t1/2 (intestine)",
          "Seed": 5213265,
          "DistributionType": "Normal",
          "Parameters": [
            {
              "Name": "Mean",
              "Value": 23.0,
              "Unit": "h"
            },
            {
              "Name": "Deviation",
              "Value": 0.0,
              "Unit": "h"
            }
          ]
        }
      ]
    },
    {
      "Name": "African American 0F",
      "Seed": 5739390,
      "Settings": {
        "NumberOfIndividuals": 100,
        "ProportionOfFemales": 0,
        "Age": {
          "Min": 0.0,
          "Max": 81.0,
          "Unit": "year(s)"
        },
        "Individual": {
          "Name": "African American",
          "Seed": 2218421,
          "OriginData": {
            "CalculationMethods": [
              "SurfaceAreaPlsInt_VAR1",
              "Body surface area - Mosteller"
            ],
            "Species": "Human",
            "Population": "BlackAmerican_NHANES_1997",
            "Gender": "MALE",
            "Age": {
              "Value": 30.0,
              "Unit": "year(s)"
            }
          },
          "ExpressionProfiles": [
            "CYP2D6|Human|African American 0F",
            "CYP3A4|Human|African American 0F",
            "UGT2B7|Human|African American 0F"
          ]
        }
      },
      "AdvancedParameters": [
        {
          "Name": "CYP2D6|Reference concentration",
          "Seed": 5744734,
          "DistributionType": "Normal",
          "Parameters": [
            {
              "Name": "Mean",
              "Value": 0.4,
              "Unit": "µmol/l"
            },
            {
              "Name": "Deviation",
              "Value": 0.0,
              "Unit": "µmol/l"
            }
          ]
        },
        {
          "Name": "CYP2D6|t1/2 (liver)",
          "Seed": 5744734,
          "DistributionType": "Normal",
          "Parameters": [
            {
              "Name": "Mean",
              "Value": 51.0,
              "Unit": "h"
            },
            {
              "Name": "Deviation",
              "Value": 0.0,
              "Unit": "h"
            }
          ]
        },
        {
          "Name": "CYP3A4|Reference concentration",
          "Seed": 5744750,
          "DistributionType": "Normal",
          "Parameters": [
            {
              "Name": "Mean",
              "Value": 4.32,
              "Unit": "µmol/l"
            },
            {
              "Name": "Deviation",
              "Value": 0.0,
              "Unit": "µmol/l"
            }
          ]
        },
        {
          "Name": "CYP3A4|t1/2 (liver)",
          "Seed": 5744750,
          "DistributionType": "Normal",
          "Parameters": [
            {
              "Name": "Mean",
              "Value": 37.0,
              "Unit": "h"
            },
            {
              "Name": "Deviation",
              "Value": 0.0,
              "Unit": "h"
            }
          ]
        },
        {
          "Name": "CYP3A4|t1/2 (intestine)",
          "Seed": 5744750,
          "DistributionType": "Normal",
          "Parameters": [
            {
              "Name": "Mean",
              "Value": 23.0,
              "Unit": "h"
            },
            {
              "Name": "Deviation",
              "Value": 0.0,
              "Unit": "h"
            }
          ]
        }
      ]
    },
    {
      "Name": "African American 0F 2",
      "Seed": 7979140,
      "Settings": {
        "NumberOfIndividuals": 100,
        "ProportionOfFemales": 0,
        "Age": {
          "Min": 18.0,
          "Max": 81.0,
          "Unit": "year(s)"
        },
        "Individual": {
          "Name": "African American",
          "Seed": 2218421,
          "OriginData": {
            "CalculationMethods": [
              "SurfaceAreaPlsInt_VAR1",
              "Body surface area - Mosteller"
            ],
            "Species": "Human",
            "Population": "BlackAmerican_NHANES_1997",
            "Gender": "MALE",
            "Age": {
              "Value": 30.0,
              "Unit": "year(s)"
            }
          },
          "ExpressionProfiles": [
            "CYP2D6|Human|African American 0F 2",
            "CYP3A4|Human|African American 0F 2",
            "UGT2B7|Human|African American 0F 2"
          ]
        }
      },
      "AdvancedParameters": [
        {
          "Name": "CYP2D6|Reference concentration",
          "Seed": 7984859,
          "DistributionType": "Normal",
          "Parameters": [
            {
              "Name": "Mean",
              "Value": 0.4,
              "Unit": "µmol/l"
            },
            {
              "Name": "Deviation",
              "Value": 0.0,
              "Unit": "µmol/l"
            }
          ]
        },
        {
          "Name": "CYP2D6|t1/2 (liver)",
          "Seed": 7984875,
          "DistributionType": "Normal",
          "Parameters": [
            {
              "Name": "Mean",
              "Value": 51.0,
              "Unit": "h"
            },
            {
              "Name": "Deviation",
              "Value": 0.0,
              "Unit": "h"
            }
          ]
        },
        {
          "Name": "CYP3A4|Reference concentration",
          "Seed": 7984875,
          "DistributionType": "Normal",
          "Parameters": [
            {
              "Name": "Mean",
              "Value": 4.32,
              "Unit": "µmol/l"
            },
            {
              "Name": "Deviation",
              "Value": 0.0,
              "Unit": "µmol/l"
            }
          ]
        },
        {
          "Name": "CYP3A4|t1/2 (liver)",
          "Seed": 7984875,
          "DistributionType": "Normal",
          "Parameters": [
            {
              "Name": "Mean",
              "Value": 37.0,
              "Unit": "h"
            },
            {
              "Name": "Deviation",
              "Value": 0.0,
              "Unit": "h"
            }
          ]
        },
        {
          "Name": "CYP3A4|t1/2 (intestine)",
          "Seed": 7984890,
          "DistributionType": "Normal",
          "Parameters": [
            {
              "Name": "Mean",
              "Value": 23.0,
              "Unit": "h"
            },
            {
              "Name": "Deviation",
              "Value": 0.0,
              "Unit": "h"
            }
          ]
        }
      ]
    },
    {
      "Name": "White American-12F",
      "Seed": 1251000,
      "Settings": {
        "NumberOfIndividuals": 100,
        "ProportionOfFemales": 12,
        "Age": {
          "Min": 0.0,
          "Max": 81.0,
          "Unit": "year(s)"
        },
        "Individual": {
          "Name": "White-American",
          "Seed": 453408359,
          "OriginData": {
            "CalculationMethods": [
              "SurfaceAreaPlsInt_VAR1",
              "Body surface area - Mosteller"
            ],
            "Species": "Human",
            "Population": "WhiteAmerican_NHANES_1997",
            "Gender": "MALE",
            "Age": {
              "Value": 30.0,
              "Unit": "year(s)"
            }
          },
          "ExpressionProfiles": [
            "CYP2D6|Human|White American-12F",
            "CYP3A4|Human|White American-12F",
            "UGT2B7|Human|White American-12F"
          ]
        }
      },
      "AdvancedParameters": [
        {
          "Name": "CYP2D6|Reference concentration",
          "Seed": 1254078,
          "DistributionType": "Normal",
          "Parameters": [
            {
              "Name": "Mean",
              "Value": 0.4,
              "Unit": "µmol/l"
            },
            {
              "Name": "Deviation",
              "Value": 0.0,
              "Unit": "µmol/l"
            }
          ]
        },
        {
          "Name": "CYP2D6|t1/2 (liver)",
          "Seed": 1254078,
          "DistributionType": "Normal",
          "Parameters": [
            {
              "Name": "Mean",
              "Value": 51.0,
              "Unit": "h"
            },
            {
              "Name": "Deviation",
              "Value": 0.0,
              "Unit": "h"
            }
          ]
        },
        {
          "Name": "CYP3A4|Reference concentration",
          "Seed": 1254093,
          "DistributionType": "Normal",
          "Parameters": [
            {
              "Name": "Mean",
              "Value": 4.32,
              "Unit": "µmol/l"
            },
            {
              "Name": "Deviation",
              "Value": 0.0,
              "Unit": "µmol/l"
            }
          ]
        },
        {
          "Name": "CYP3A4|t1/2 (liver)",
          "Seed": 1254093,
          "DistributionType": "Normal",
          "Parameters": [
            {
              "Name": "Mean",
              "Value": 37.0,
              "Unit": "h"
            },
            {
              "Name": "Deviation",
              "Value": 0.0,
              "Unit": "h"
            }
          ]
        },
        {
          "Name": "CYP3A4|t1/2 (intestine)",
          "Seed": 1254093,
          "DistributionType": "Normal",
          "Parameters": [
            {
              "Name": "Mean",
              "Value": 23.0,
              "Unit": "h"
            },
            {
              "Name": "Deviation",
              "Value": 0.0,
              "Unit": "h"
            }
          ]
        }
      ]
    },
    {
      "Name": "White American-12F 2",
      "Seed": 1280031,
      "Settings": {
        "NumberOfIndividuals": 100,
        "ProportionOfFemales": 12,
        "Age": {
          "Min": 25.0,
          "Max": 37.0,
          "Unit": "year(s)"
        },
        "Individual": {
          "Name": "White-American",
          "Seed": 453408359,
          "OriginData": {
            "CalculationMethods": [
              "SurfaceAreaPlsInt_VAR1",
              "Body surface area - Mosteller"
            ],
            "Species": "Human",
            "Population": "WhiteAmerican_NHANES_1997",
            "Gender": "MALE",
            "Age": {
              "Value": 30.0,
              "Unit": "year(s)"
            }
          },
          "ExpressionProfiles": [
            "CYP2D6|Human|White American-12F 2",
            "CYP3A4|Human|White American-12F 2",
            "UGT2B7|Human|White American-12F 2"
          ]
        }
      },
      "AdvancedParameters": [
        {
          "Name": "CYP2D6|Reference concentration",
          "Seed": 1283062,
          "DistributionType": "Normal",
          "Parameters": [
            {
              "Name": "Mean",
              "Value": 0.4,
              "Unit": "µmol/l"
            },
            {
              "Name": "Deviation",
              "Value": 0.0,
              "Unit": "µmol/l"
            }
          ]
        },
        {
          "Name": "CYP2D6|t1/2 (liver)",
          "Seed": 1283062,
          "DistributionType": "Normal",
          "Parameters": [
            {
              "Name": "Mean",
              "Value": 51.0,
              "Unit": "h"
            },
            {
              "Name": "Deviation",
              "Value": 0.0,
              "Unit": "h"
            }
          ]
        },
        {
          "Name": "CYP3A4|Reference concentration",
          "Seed": 1283062,
          "DistributionType": "Normal",
          "Parameters": [
            {
              "Name": "Mean",
              "Value": 4.32,
              "Unit": "µmol/l"
            },
            {
              "Name": "Deviation",
              "Value": 0.0,
              "Unit": "µmol/l"
            }
          ]
        },
        {
          "Name": "CYP3A4|t1/2 (liver)",
          "Seed": 1283078,
          "DistributionType": "Normal",
          "Parameters": [
            {
              "Name": "Mean",
              "Value": 37.0,
              "Unit": "h"
            },
            {
              "Name": "Deviation",
              "Value": 0.0,
              "Unit": "h"
            }
          ]
        },
        {
          "Name": "CYP3A4|t1/2 (intestine)",
          "Seed": 1283078,
          "DistributionType": "Normal",
          "Parameters": [
            {
              "Name": "Mean",
              "Value": 23.0,
              "Unit": "h"
            },
            {
              "Name": "Deviation",
              "Value": 0.0,
              "Unit": "h"
            }
          ]
        }
      ]
    },
    {
      "Name": "Asian-48F",
      "Seed": 3663609,
      "Settings": {
        "NumberOfIndividuals": 100,
        "ProportionOfFemales": 48,
        "Age": {
          "Min": 0.0,
          "Max": 81.0,
          "Unit": "year(s)"
        },
        "Individual": {
          "Name": "Asian",
          "Seed": 1577415296,
          "OriginData": {
            "CalculationMethods": [
              "SurfaceAreaPlsInt_VAR1",
              "Body surface area - Mosteller"
            ],
            "Species": "Human",
            "Population": "Asian_Tanaka_1996",
            "Gender": "MALE",
            "Age": {
              "Value": 30.0,
              "Unit": "year(s)"
            }
          },
          "ExpressionProfiles": [
            "CYP2D6|Human|Asian-48F",
            "CYP3A4|Human|Asian-48F",
            "UGT2B7|Human|Asian-48F"
          ]
        }
      },
      "AdvancedParameters": [
        {
          "Name": "CYP2D6|Reference concentration",
          "Seed": 3666843,
          "DistributionType": "Normal",
          "Parameters": [
            {
              "Name": "Mean",
              "Value": 0.4,
              "Unit": "µmol/l"
            },
            {
              "Name": "Deviation",
              "Value": 0.0,
              "Unit": "µmol/l"
            }
          ]
        },
        {
          "Name": "CYP2D6|t1/2 (liver)",
          "Seed": 3666843,
          "DistributionType": "Normal",
          "Parameters": [
            {
              "Name": "Mean",
              "Value": 51.0,
              "Unit": "h"
            },
            {
              "Name": "Deviation",
              "Value": 0.0,
              "Unit": "h"
            }
          ]
        },
        {
          "Name": "CYP3A4|Reference concentration",
          "Seed": 3666843,
          "DistributionType": "Normal",
          "Parameters": [
            {
              "Name": "Mean",
              "Value": 4.32,
              "Unit": "µmol/l"
            },
            {
              "Name": "Deviation",
              "Value": 0.0,
              "Unit": "µmol/l"
            }
          ]
        },
        {
          "Name": "CYP3A4|t1/2 (liver)",
          "Seed": 3666843,
          "DistributionType": "Normal",
          "Parameters": [
            {
              "Name": "Mean",
              "Value": 37.0,
              "Unit": "h"
            },
            {
              "Name": "Deviation",
              "Value": 0.0,
              "Unit": "h"
            }
          ]
        },
        {
          "Name": "CYP3A4|t1/2 (intestine)",
          "Seed": 3666859,
          "DistributionType": "Normal",
          "Parameters": [
            {
              "Name": "Mean",
              "Value": 23.0,
              "Unit": "h"
            },
            {
              "Name": "Deviation",
              "Value": 0.0,
              "Unit": "h"
            }
          ]
        }
      ]
    },
    {
      "Name": "Asian-0F 2",
      "Seed": 4405859,
      "Settings": {
        "NumberOfIndividuals": 100,
        "ProportionOfFemales": 0,
        "Age": {
          "Min": 20.0,
          "Max": 24.0,
          "Unit": "year(s)"
        },
        "Individual": {
          "Name": "Asian",
          "Seed": 1577415296,
          "OriginData": {
            "CalculationMethods": [
              "SurfaceAreaPlsInt_VAR1",
              "Body surface area - Mosteller"
            ],
            "Species": "Human",
            "Population": "Asian_Tanaka_1996",
            "Gender": "MALE",
            "Age": {
              "Value": 30.0,
              "Unit": "year(s)"
            }
          },
          "ExpressionProfiles": [
            "CYP2D6|Human|Asian-0F 2",
            "CYP3A4|Human|Asian-0F 2",
            "UGT2B7|Human|Asian-0F 2"
          ]
        }
      },
      "AdvancedParameters": [
        {
          "Name": "CYP2D6|Reference concentration",
          "Seed": 4408937,
          "DistributionType": "Normal",
          "Parameters": [
            {
              "Name": "Mean",
              "Value": 0.4,
              "Unit": "µmol/l"
            },
            {
              "Name": "Deviation",
              "Value": 0.0,
              "Unit": "µmol/l"
            }
          ]
        },
        {
          "Name": "CYP2D6|t1/2 (liver)",
          "Seed": 4408953,
          "DistributionType": "Normal",
          "Parameters": [
            {
              "Name": "Mean",
              "Value": 51.0,
              "Unit": "h"
            },
            {
              "Name": "Deviation",
              "Value": 0.0,
              "Unit": "h"
            }
          ]
        },
        {
          "Name": "CYP3A4|Reference concentration",
          "Seed": 4408953,
          "DistributionType": "Normal",
          "Parameters": [
            {
              "Name": "Mean",
              "Value": 4.32,
              "Unit": "µmol/l"
            },
            {
              "Name": "Deviation",
              "Value": 0.0,
              "Unit": "µmol/l"
            }
          ]
        },
        {
          "Name": "CYP3A4|t1/2 (liver)",
          "Seed": 4408953,
          "DistributionType": "Normal",
          "Parameters": [
            {
              "Name": "Mean",
              "Value": 37.0,
              "Unit": "h"
            },
            {
              "Name": "Deviation",
              "Value": 0.0,
              "Unit": "h"
            }
          ]
        },
        {
          "Name": "CYP3A4|t1/2 (intestine)",
          "Seed": 4408953,
          "DistributionType": "Normal",
          "Parameters": [
            {
              "Name": "Mean",
              "Value": 23.0,
              "Unit": "h"
            },
            {
              "Name": "Deviation",
              "Value": 0.0,
              "Unit": "h"
            }
          ]
        }
      ]
    },
    {
      "Name": "Asian-0F 3",
      "Seed": 4545671,
      "Settings": {
        "NumberOfIndividuals": 100,
        "ProportionOfFemales": 0,
        "Age": {
          "Min": 18.0,
          "Max": 81.0,
          "Unit": "year(s)"
        },
        "Individual": {
          "Name": "Asian",
          "Seed": 1577415296,
          "OriginData": {
            "CalculationMethods": [
              "SurfaceAreaPlsInt_VAR1",
              "Body surface area - Mosteller"
            ],
            "Species": "Human",
            "Population": "Asian_Tanaka_1996",
            "Gender": "MALE",
            "Age": {
              "Value": 30.0,
              "Unit": "year(s)"
            }
          },
          "ExpressionProfiles": [
            "CYP2D6|Human|Asian-0F 3",
            "CYP3A4|Human|Asian-0F 3",
            "UGT2B7|Human|Asian-0F 3"
          ]
        }
      },
      "AdvancedParameters": [
        {
          "Name": "CYP2D6|Reference concentration",
          "Seed": 4548734,
          "DistributionType": "Normal",
          "Parameters": [
            {
              "Name": "Mean",
              "Value": 0.4,
              "Unit": "µmol/l"
            },
            {
              "Name": "Deviation",
              "Value": 0.0,
              "Unit": "µmol/l"
            }
          ]
        },
        {
          "Name": "CYP2D6|t1/2 (liver)",
          "Seed": 4548750,
          "DistributionType": "Normal",
          "Parameters": [
            {
              "Name": "Mean",
              "Value": 51.0,
              "Unit": "h"
            },
            {
              "Name": "Deviation",
              "Value": 0.0,
              "Unit": "h"
            }
          ]
        },
        {
          "Name": "CYP3A4|Reference concentration",
          "Seed": 4548750,
          "DistributionType": "Normal",
          "Parameters": [
            {
              "Name": "Mean",
              "Value": 4.32,
              "Unit": "µmol/l"
            },
            {
              "Name": "Deviation",
              "Value": 0.0,
              "Unit": "µmol/l"
            }
          ]
        },
        {
          "Name": "CYP3A4|t1/2 (liver)",
          "Seed": 4548750,
          "DistributionType": "Normal",
          "Parameters": [
            {
              "Name": "Mean",
              "Value": 37.0,
              "Unit": "h"
            },
            {
              "Name": "Deviation",
              "Value": 0.0,
              "Unit": "h"
            }
          ]
        },
        {
          "Name": "CYP3A4|t1/2 (intestine)",
          "Seed": 4548750,
          "DistributionType": "Normal",
          "Parameters": [
            {
              "Name": "Mean",
              "Value": 23.0,
              "Unit": "h"
            },
            {
              "Name": "Deviation",
              "Value": 0.0,
              "Unit": "h"
            }
          ]
        }
      ]
    },
    {
      "Name": "Asian-48F 2",
      "Seed": 4689031,
      "Settings": {
        "NumberOfIndividuals": 100,
        "ProportionOfFemales": 48,
        "Age": {
          "Min": 18.0,
          "Max": 81.0,
          "Unit": "year(s)"
        },
        "Individual": {
          "Name": "Asian",
          "Seed": 1577415296,
          "OriginData": {
            "CalculationMethods": [
              "SurfaceAreaPlsInt_VAR1",
              "Body surface area - Mosteller"
            ],
            "Species": "Human",
            "Population": "Asian_Tanaka_1996",
            "Gender": "MALE",
            "Age": {
              "Value": 30.0,
              "Unit": "year(s)"
            }
          },
          "ExpressionProfiles": [
            "CYP2D6|Human|Asian-48F 2",
            "CYP3A4|Human|Asian-48F 2",
            "UGT2B7|Human|Asian-48F 2"
          ]
        }
      },
      "AdvancedParameters": [
        {
          "Name": "CYP2D6|Reference concentration",
          "Seed": 4692015,
          "DistributionType": "Normal",
          "Parameters": [
            {
              "Name": "Mean",
              "Value": 0.4,
              "Unit": "µmol/l"
            },
            {
              "Name": "Deviation",
              "Value": 0.0,
              "Unit": "µmol/l"
            }
          ]
        },
        {
          "Name": "CYP2D6|t1/2 (liver)",
          "Seed": 4692031,
          "DistributionType": "Normal",
          "Parameters": [
            {
              "Name": "Mean",
              "Value": 51.0,
              "Unit": "h"
            },
            {
              "Name": "Deviation",
              "Value": 0.0,
              "Unit": "h"
            }
          ]
        },
        {
          "Name": "CYP3A4|Reference concentration",
          "Seed": 4692031,
          "DistributionType": "Normal",
          "Parameters": [
            {
              "Name": "Mean",
              "Value": 4.32,
              "Unit": "µmol/l"
            },
            {
              "Name": "Deviation",
              "Value": 0.0,
              "Unit": "µmol/l"
            }
          ]
        },
        {
          "Name": "CYP3A4|t1/2 (liver)",
          "Seed": 4692031,
          "DistributionType": "Normal",
          "Parameters": [
            {
              "Name": "Mean",
              "Value": 37.0,
              "Unit": "h"
            },
            {
              "Name": "Deviation",
              "Value": 0.0,
              "Unit": "h"
            }
          ]
        },
        {
          "Name": "CYP3A4|t1/2 (intestine)",
          "Seed": 4692031,
          "DistributionType": "Normal",
          "Parameters": [
            {
              "Name": "Mean",
              "Value": 23.0,
              "Unit": "h"
            },
            {
              "Name": "Deviation",
              "Value": 0.0,
              "Unit": "h"
            }
          ]
        }
      ]
    },
    {
      "Name": "Euro 67F",
      "Seed": 73043968,
      "Settings": {
        "NumberOfIndividuals": 100,
        "ProportionOfFemales": 67,
        "Age": {
          "Min": 0.0,
          "Max": 100.0,
          "Unit": "year(s)"
        },
        "Individual": {
          "Name": "European",
          "Seed": 453264687,
          "OriginData": {
            "CalculationMethods": [
              "SurfaceAreaPlsInt_VAR1",
              "Body surface area - Mosteller"
            ],
            "Species": "Human",
            "Population": "European_ICRP_2002",
            "Gender": "MALE",
            "Age": {
              "Value": 30.0,
              "Unit": "year(s)"
            }
          },
          "ExpressionProfiles": [
            "CYP2D6|Human|Euro 67F",
            "CYP3A4|Human|Euro 67F",
            "UGT2B7|Human|Euro 67F"
          ]
        }
      },
      "AdvancedParameters": [
        {
          "Name": "CYP2D6|Reference concentration",
          "Seed": 73047015,
          "DistributionType": "Normal",
          "Parameters": [
            {
              "Name": "Mean",
              "Value": 0.4,
              "Unit": "µmol/l"
            },
            {
              "Name": "Deviation",
              "Value": 0.0,
              "Unit": "µmol/l"
            }
          ]
        },
        {
          "Name": "CYP2D6|t1/2 (liver)",
          "Seed": 73047031,
          "DistributionType": "Normal",
          "Parameters": [
            {
              "Name": "Mean",
              "Value": 51.0,
              "Unit": "h"
            },
            {
              "Name": "Deviation",
              "Value": 0.0,
              "Unit": "h"
            }
          ]
        },
        {
          "Name": "CYP3A4|Reference concentration",
          "Seed": 73047031,
          "DistributionType": "Normal",
          "Parameters": [
            {
              "Name": "Mean",
              "Value": 4.32,
              "Unit": "µmol/l"
            },
            {
              "Name": "Deviation",
              "Value": 0.0,
              "Unit": "µmol/l"
            }
          ]
        },
        {
          "Name": "CYP3A4|t1/2 (liver)",
          "Seed": 73047031,
          "DistributionType": "Normal",
          "Parameters": [
            {
              "Name": "Mean",
              "Value": 37.0,
              "Unit": "h"
            },
            {
              "Name": "Deviation",
              "Value": 0.0,
              "Unit": "h"
            }
          ]
        },
        {
          "Name": "CYP3A4|t1/2 (intestine)",
          "Seed": 73047046,
          "DistributionType": "Normal",
          "Parameters": [
            {
              "Name": "Mean",
              "Value": 23.0,
              "Unit": "h"
            },
            {
              "Name": "Deviation",
              "Value": 0.0,
              "Unit": "h"
            }
          ]
        }
      ]
    },
    {
      "Name": "Euro 45F",
      "Seed": 73085750,
      "Settings": {
        "NumberOfIndividuals": 100,
        "ProportionOfFemales": 45,
        "Age": {
          "Min": 0.0,
          "Max": 100.0,
          "Unit": "year(s)"
        },
        "Individual": {
          "Name": "European",
          "Seed": 453264687,
          "OriginData": {
            "CalculationMethods": [
              "SurfaceAreaPlsInt_VAR1",
              "Body surface area - Mosteller"
            ],
            "Species": "Human",
            "Population": "European_ICRP_2002",
            "Gender": "MALE",
            "Age": {
              "Value": 30.0,
              "Unit": "year(s)"
            }
          },
          "ExpressionProfiles": [
            "CYP2D6|Human|Euro 45F",
            "CYP3A4|Human|Euro 45F",
            "UGT2B7|Human|Euro 45F"
          ]
        }
      },
      "AdvancedParameters": [
        {
          "Name": "CYP2D6|Reference concentration",
          "Seed": 73088718,
          "DistributionType": "Normal",
          "Parameters": [
            {
              "Name": "Mean",
              "Value": 0.4,
              "Unit": "µmol/l"
            },
            {
              "Name": "Deviation",
              "Value": 0.0,
              "Unit": "µmol/l"
            }
          ]
        },
        {
          "Name": "CYP2D6|t1/2 (liver)",
          "Seed": 73088718,
          "DistributionType": "Normal",
          "Parameters": [
            {
              "Name": "Mean",
              "Value": 51.0,
              "Unit": "h"
            },
            {
              "Name": "Deviation",
              "Value": 0.0,
              "Unit": "h"
            }
          ]
        },
        {
          "Name": "CYP3A4|Reference concentration",
          "Seed": 73088718,
          "DistributionType": "Normal",
          "Parameters": [
            {
              "Name": "Mean",
              "Value": 4.32,
              "Unit": "µmol/l"
            },
            {
              "Name": "Deviation",
              "Value": 0.0,
              "Unit": "µmol/l"
            }
          ]
        },
        {
          "Name": "CYP3A4|t1/2 (liver)",
          "Seed": 73088718,
          "DistributionType": "Normal",
          "Parameters": [
            {
              "Name": "Mean",
              "Value": 37.0,
              "Unit": "h"
            },
            {
              "Name": "Deviation",
              "Value": 0.0,
              "Unit": "h"
            }
          ]
        },
        {
          "Name": "CYP3A4|t1/2 (intestine)",
          "Seed": 73088734,
          "DistributionType": "Normal",
          "Parameters": [
            {
              "Name": "Mean",
              "Value": 23.0,
              "Unit": "h"
            },
            {
              "Name": "Deviation",
              "Value": 0.0,
              "Unit": "h"
            }
          ]
        }
      ]
    },
    {
      "Name": "White American-0F 3",
      "Seed": 75241312,
      "Settings": {
        "NumberOfIndividuals": 100,
        "ProportionOfFemales": 0,
        "Age": {
          "Min": 18.0,
          "Max": 60.0,
          "Unit": "year(s)"
        },
        "Individual": {
          "Name": "White-American",
          "Seed": 453408359,
          "OriginData": {
            "CalculationMethods": [
              "SurfaceAreaPlsInt_VAR1",
              "Body surface area - Mosteller"
            ],
            "Species": "Human",
            "Population": "WhiteAmerican_NHANES_1997",
            "Gender": "MALE",
            "Age": {
              "Value": 30.0,
              "Unit": "year(s)"
            }
          },
          "ExpressionProfiles": [
            "CYP2D6|Human|White American-0F 3",
            "CYP3A4|Human|White American-0F 3",
            "UGT2B7|Human|White American-0F 3"
          ]
        }
      },
      "AdvancedParameters": [
        {
          "Name": "CYP2D6|Reference concentration",
          "Seed": 75244671,
          "DistributionType": "Normal",
          "Parameters": [
            {
              "Name": "Mean",
              "Value": 0.4,
              "Unit": "µmol/l"
            },
            {
              "Name": "Deviation",
              "Value": 0.0,
              "Unit": "µmol/l"
            }
          ]
        },
        {
          "Name": "CYP2D6|t1/2 (liver)",
          "Seed": 75244671,
          "DistributionType": "Normal",
          "Parameters": [
            {
              "Name": "Mean",
              "Value": 51.0,
              "Unit": "h"
            },
            {
              "Name": "Deviation",
              "Value": 0.0,
              "Unit": "h"
            }
          ]
        },
        {
          "Name": "CYP3A4|Reference concentration",
          "Seed": 75244671,
          "DistributionType": "Normal",
          "Parameters": [
            {
              "Name": "Mean",
              "Value": 4.32,
              "Unit": "µmol/l"
            },
            {
              "Name": "Deviation",
              "Value": 0.0,
              "Unit": "µmol/l"
            }
          ]
        },
        {
          "Name": "CYP3A4|t1/2 (liver)",
          "Seed": 75244671,
          "DistributionType": "Normal",
          "Parameters": [
            {
              "Name": "Mean",
              "Value": 37.0,
              "Unit": "h"
            },
            {
              "Name": "Deviation",
              "Value": 0.0,
              "Unit": "h"
            }
          ]
        },
        {
          "Name": "CYP3A4|t1/2 (intestine)",
          "Seed": 75244671,
          "DistributionType": "Normal",
          "Parameters": [
            {
              "Name": "Mean",
              "Value": 23.0,
              "Unit": "h"
            },
            {
              "Name": "Deviation",
              "Value": 0.0,
              "Unit": "h"
            }
          ]
        }
      ]
    },
    {
      "Name": "White American- 0F",
      "Seed": 75383031,
      "Settings": {
        "NumberOfIndividuals": 100,
        "ProportionOfFemales": 0,
        "Age": {
          "Min": 0.0,
          "Max": 81.0,
          "Unit": "year(s)"
        },
        "Individual": {
          "Name": "White-American",
          "Seed": 453408359,
          "OriginData": {
            "CalculationMethods": [
              "SurfaceAreaPlsInt_VAR1",
              "Body surface area - Mosteller"
            ],
            "Species": "Human",
            "Population": "WhiteAmerican_NHANES_1997",
            "Gender": "MALE",
            "Age": {
              "Value": 30.0,
              "Unit": "year(s)"
            }
          },
          "ExpressionProfiles": [
            "CYP2D6|Human|White American- 0F",
            "CYP3A4|Human|White American- 0F",
            "UGT2B7|Human|White American- 0F"
          ]
        }
      },
      "AdvancedParameters": [
        {
          "Name": "CYP2D6|Reference concentration",
          "Seed": 75386015,
          "DistributionType": "Normal",
          "Parameters": [
            {
              "Name": "Mean",
              "Value": 0.4,
              "Unit": "µmol/l"
            },
            {
              "Name": "Deviation",
              "Value": 0.0,
              "Unit": "µmol/l"
            }
          ]
        },
        {
          "Name": "CYP2D6|t1/2 (liver)",
          "Seed": 75386015,
          "DistributionType": "Normal",
          "Parameters": [
            {
              "Name": "Mean",
              "Value": 51.0,
              "Unit": "h"
            },
            {
              "Name": "Deviation",
              "Value": 0.0,
              "Unit": "h"
            }
          ]
        },
        {
          "Name": "CYP3A4|Reference concentration",
          "Seed": 75386015,
          "DistributionType": "Normal",
          "Parameters": [
            {
              "Name": "Mean",
              "Value": 4.32,
              "Unit": "µmol/l"
            },
            {
              "Name": "Deviation",
              "Value": 0.0,
              "Unit": "µmol/l"
            }
          ]
        },
        {
          "Name": "CYP3A4|t1/2 (liver)",
          "Seed": 75386015,
          "DistributionType": "Normal",
          "Parameters": [
            {
              "Name": "Mean",
              "Value": 37.0,
              "Unit": "h"
            },
            {
              "Name": "Deviation",
              "Value": 0.0,
              "Unit": "h"
            }
          ]
        },
        {
          "Name": "CYP3A4|t1/2 (intestine)",
          "Seed": 75386015,
          "DistributionType": "Normal",
          "Parameters": [
            {
              "Name": "Mean",
              "Value": 23.0,
              "Unit": "h"
            },
            {
              "Name": "Deviation",
              "Value": 0.0,
              "Unit": "h"
            }
          ]
        }
      ]
    },
    {
      "Name": "White American- 0F 2",
      "Seed": 75594078,
      "Settings": {
        "NumberOfIndividuals": 100,
        "ProportionOfFemales": 0,
        "Age": {
          "Min": 0.0,
          "Max": 60.0,
          "Unit": "year(s)"
        },
        "Individual": {
          "Name": "White-American",
          "Seed": 453408359,
          "OriginData": {
            "CalculationMethods": [
              "SurfaceAreaPlsInt_VAR1",
              "Body surface area - Mosteller"
            ],
            "Species": "Human",
            "Population": "WhiteAmerican_NHANES_1997",
            "Gender": "MALE",
            "Age": {
              "Value": 30.0,
              "Unit": "year(s)"
            }
          },
          "ExpressionProfiles": [
            "CYP2D6|Human|White American- 0F 2",
            "CYP3A4|Human|White American- 0F 2",
            "UGT2B7|Human|White American- 0F 2"
          ]
        }
      },
      "AdvancedParameters": [
        {
          "Name": "CYP2D6|Reference concentration",
          "Seed": 75597031,
          "DistributionType": "Normal",
          "Parameters": [
            {
              "Name": "Mean",
              "Value": 0.4,
              "Unit": "µmol/l"
            },
            {
              "Name": "Deviation",
              "Value": 0.0,
              "Unit": "µmol/l"
            }
          ]
        },
        {
          "Name": "CYP2D6|t1/2 (liver)",
          "Seed": 75597046,
          "DistributionType": "Normal",
          "Parameters": [
            {
              "Name": "Mean",
              "Value": 51.0,
              "Unit": "h"
            },
            {
              "Name": "Deviation",
              "Value": 0.0,
              "Unit": "h"
            }
          ]
        },
        {
          "Name": "CYP3A4|Reference concentration",
          "Seed": 75597046,
          "DistributionType": "Normal",
          "Parameters": [
            {
              "Name": "Mean",
              "Value": 4.32,
              "Unit": "µmol/l"
            },
            {
              "Name": "Deviation",
              "Value": 0.0,
              "Unit": "µmol/l"
            }
          ]
        },
        {
          "Name": "CYP3A4|t1/2 (liver)",
          "Seed": 75597046,
          "DistributionType": "Normal",
          "Parameters": [
            {
              "Name": "Mean",
              "Value": 37.0,
              "Unit": "h"
            },
            {
              "Name": "Deviation",
              "Value": 0.0,
              "Unit": "h"
            }
          ]
        },
        {
          "Name": "CYP3A4|t1/2 (intestine)",
          "Seed": 75597046,
          "DistributionType": "Normal",
          "Parameters": [
            {
              "Name": "Mean",
              "Value": 23.0,
              "Unit": "h"
            },
            {
              "Name": "Deviation",
              "Value": 0.0,
              "Unit": "h"
            }
          ]
        }
      ]
    },
    {
      "Name": "Euro 0F 2",
      "Seed": 77348578,
      "Settings": {
        "NumberOfIndividuals": 100,
        "ProportionOfFemales": 0,
        "Age": {
          "Min": 0.0,
          "Max": 60.0,
          "Unit": "year(s)"
        },
        "Individual": {
          "Name": "European",
          "Seed": 453264687,
          "OriginData": {
            "CalculationMethods": [
              "SurfaceAreaPlsInt_VAR1",
              "Body surface area - Mosteller"
            ],
            "Species": "Human",
            "Population": "European_ICRP_2002",
            "Gender": "MALE",
            "Age": {
              "Value": 30.0,
              "Unit": "year(s)"
            }
          },
          "ExpressionProfiles": [
            "CYP2D6|Human|Euro 0F 2",
            "CYP3A4|Human|Euro 0F 2",
            "UGT2B7|Human|Euro 0F 2"
          ]
        }
      },
      "AdvancedParameters": [
        {
          "Name": "CYP2D6|Reference concentration",
          "Seed": 77351593,
          "DistributionType": "Normal",
          "Parameters": [
            {
              "Name": "Mean",
              "Value": 0.4,
              "Unit": "µmol/l"
            },
            {
              "Name": "Deviation",
              "Value": 0.0,
              "Unit": "µmol/l"
            }
          ]
        },
        {
          "Name": "CYP2D6|t1/2 (liver)",
          "Seed": 77351593,
          "DistributionType": "Normal",
          "Parameters": [
            {
              "Name": "Mean",
              "Value": 51.0,
              "Unit": "h"
            },
            {
              "Name": "Deviation",
              "Value": 0.0,
              "Unit": "h"
            }
          ]
        },
        {
          "Name": "CYP3A4|Reference concentration",
          "Seed": 77351593,
          "DistributionType": "Normal",
          "Parameters": [
            {
              "Name": "Mean",
              "Value": 4.32,
              "Unit": "µmol/l"
            },
            {
              "Name": "Deviation",
              "Value": 0.0,
              "Unit": "µmol/l"
            }
          ]
        },
        {
          "Name": "CYP3A4|t1/2 (liver)",
          "Seed": 77351609,
          "DistributionType": "Normal",
          "Parameters": [
            {
              "Name": "Mean",
              "Value": 37.0,
              "Unit": "h"
            },
            {
              "Name": "Deviation",
              "Value": 0.0,
              "Unit": "h"
            }
          ]
        },
        {
          "Name": "CYP3A4|t1/2 (intestine)",
          "Seed": 77351609,
          "DistributionType": "Normal",
          "Parameters": [
            {
              "Name": "Mean",
              "Value": 23.0,
              "Unit": "h"
            },
            {
              "Name": "Deviation",
              "Value": 0.0,
              "Unit": "h"
            }
          ]
        }
      ]
    },
    {
      "Name": "White American- 0F 3",
      "Seed": 77916359,
      "Settings": {
        "NumberOfIndividuals": 100,
        "ProportionOfFemales": 0,
        "Age": {
          "Min": 18.0,
          "Max": 60.0,
          "Unit": "year(s)"
        },
        "Individual": {
          "Name": "White-American",
          "Seed": 453408359,
          "OriginData": {
            "CalculationMethods": [
              "SurfaceAreaPlsInt_VAR1",
              "Body surface area - Mosteller"
            ],
            "Species": "Human",
            "Population": "WhiteAmerican_NHANES_1997",
            "Gender": "MALE",
            "Age": {
              "Value": 30.0,
              "Unit": "year(s)"
            }
          },
          "ExpressionProfiles": [
            "CYP2D6|Human|White American- 0F 3",
            "CYP3A4|Human|White American- 0F 3",
            "UGT2B7|Human|White American- 0F 3"
          ]
        }
      },
      "AdvancedParameters": [
        {
          "Name": "CYP2D6|Reference concentration",
          "Seed": 77919359,
          "DistributionType": "Normal",
          "Parameters": [
            {
              "Name": "Mean",
              "Value": 0.4,
              "Unit": "µmol/l"
            },
            {
              "Name": "Deviation",
              "Value": 0.0,
              "Unit": "µmol/l"
            }
          ]
        },
        {
          "Name": "CYP2D6|t1/2 (liver)",
          "Seed": 77919375,
          "DistributionType": "Normal",
          "Parameters": [
            {
              "Name": "Mean",
              "Value": 51.0,
              "Unit": "h"
            },
            {
              "Name": "Deviation",
              "Value": 0.0,
              "Unit": "h"
            }
          ]
        },
        {
          "Name": "CYP3A4|Reference concentration",
          "Seed": 77919375,
          "DistributionType": "Normal",
          "Parameters": [
            {
              "Name": "Mean",
              "Value": 4.32,
              "Unit": "µmol/l"
            },
            {
              "Name": "Deviation",
              "Value": 0.0,
              "Unit": "µmol/l"
            }
          ]
        },
        {
          "Name": "CYP3A4|t1/2 (liver)",
          "Seed": 77919375,
          "DistributionType": "Normal",
          "Parameters": [
            {
              "Name": "Mean",
              "Value": 37.0,
              "Unit": "h"
            },
            {
              "Name": "Deviation",
              "Value": 0.0,
              "Unit": "h"
            }
          ]
        },
        {
          "Name": "CYP3A4|t1/2 (intestine)",
          "Seed": 77919375,
          "DistributionType": "Normal",
          "Parameters": [
            {
              "Name": "Mean",
              "Value": 23.0,
              "Unit": "h"
            },
            {
              "Name": "Deviation",
              "Value": 0.0,
              "Unit": "h"
            }
          ]
        }
      ]
    },
    {
      "Name": "White American- 0F 4",
      "Seed": 79340734,
      "Settings": {
        "NumberOfIndividuals": 100,
        "ProportionOfFemales": 0,
        "Age": {
          "Min": 20.0,
          "Max": 40.0,
          "Unit": "year(s)"
        },
        "Individual": {
          "Name": "White-American",
          "Seed": 453408359,
          "OriginData": {
            "CalculationMethods": [
              "SurfaceAreaPlsInt_VAR1",
              "Body surface area - Mosteller"
            ],
            "Species": "Human",
            "Population": "WhiteAmerican_NHANES_1997",
            "Gender": "MALE",
            "Age": {
              "Value": 30.0,
              "Unit": "year(s)"
            }
          },
          "ExpressionProfiles": [
            "CYP2D6|Human|White American- 0F 4",
            "CYP3A4|Human|White American- 0F 4",
            "UGT2B7|Human|White American- 0F 4"
          ]
        }
      },
      "AdvancedParameters": [
        {
          "Name": "CYP2D6|Reference concentration",
          "Seed": 79343734,
          "DistributionType": "Normal",
          "Parameters": [
            {
              "Name": "Mean",
              "Value": 0.4,
              "Unit": "µmol/l"
            },
            {
              "Name": "Deviation",
              "Value": 0.0,
              "Unit": "µmol/l"
            }
          ]
        },
        {
          "Name": "CYP2D6|t1/2 (liver)",
          "Seed": 79343734,
          "DistributionType": "Normal",
          "Parameters": [
            {
              "Name": "Mean",
              "Value": 51.0,
              "Unit": "h"
            },
            {
              "Name": "Deviation",
              "Value": 0.0,
              "Unit": "h"
            }
          ]
        },
        {
          "Name": "CYP3A4|Reference concentration",
          "Seed": 79343734,
          "DistributionType": "Normal",
          "Parameters": [
            {
              "Name": "Mean",
              "Value": 4.32,
              "Unit": "µmol/l"
            },
            {
              "Name": "Deviation",
              "Value": 0.0,
              "Unit": "µmol/l"
            }
          ]
        },
        {
          "Name": "CYP3A4|t1/2 (liver)",
          "Seed": 79343734,
          "DistributionType": "Normal",
          "Parameters": [
            {
              "Name": "Mean",
              "Value": 37.0,
              "Unit": "h"
            },
            {
              "Name": "Deviation",
              "Value": 0.0,
              "Unit": "h"
            }
          ]
        },
        {
          "Name": "CYP3A4|t1/2 (intestine)",
          "Seed": 79343734,
          "DistributionType": "Normal",
          "Parameters": [
            {
              "Name": "Mean",
              "Value": 23.0,
              "Unit": "h"
            },
            {
              "Name": "Deviation",
              "Value": 0.0,
              "Unit": "h"
            }
          ]
        }
      ]
    },
    {
      "Name": "Euro 67F 2",
      "Seed": 90791640,
      "Settings": {
        "NumberOfIndividuals": 100,
        "ProportionOfFemales": 67,
        "Age": {
          "Min": 0.0,
          "Max": 60.0,
          "Unit": "year(s)"
        },
        "Individual": {
          "Name": "European",
          "Seed": 453264687,
          "OriginData": {
            "CalculationMethods": [
              "SurfaceAreaPlsInt_VAR1",
              "Body surface area - Mosteller"
            ],
            "Species": "Human",
            "Population": "European_ICRP_2002",
            "Gender": "MALE",
            "Age": {
              "Value": 30.0,
              "Unit": "year(s)"
            }
          },
          "ExpressionProfiles": [
            "CYP2D6|Human|Euro 67F 2",
            "CYP3A4|Human|Euro 67F 2",
            "UGT2B7|Human|Euro 67F 2"
          ]
        }
      },
      "AdvancedParameters": [
        {
          "Name": "CYP2D6|Reference concentration",
          "Seed": 90794640,
          "DistributionType": "Normal",
          "Parameters": [
            {
              "Name": "Mean",
              "Value": 0.4,
              "Unit": "µmol/l"
            },
            {
              "Name": "Deviation",
              "Value": 0.0,
              "Unit": "µmol/l"
            }
          ]
        },
        {
          "Name": "CYP2D6|t1/2 (liver)",
          "Seed": 90794640,
          "DistributionType": "Normal",
          "Parameters": [
            {
              "Name": "Mean",
              "Value": 51.0,
              "Unit": "h"
            },
            {
              "Name": "Deviation",
              "Value": 0.0,
              "Unit": "h"
            }
          ]
        },
        {
          "Name": "CYP3A4|Reference concentration",
          "Seed": 90794640,
          "DistributionType": "Normal",
          "Parameters": [
            {
              "Name": "Mean",
              "Value": 4.32,
              "Unit": "µmol/l"
            },
            {
              "Name": "Deviation",
              "Value": 0.0,
              "Unit": "µmol/l"
            }
          ]
        },
        {
          "Name": "CYP3A4|t1/2 (liver)",
          "Seed": 90794640,
          "DistributionType": "Normal",
          "Parameters": [
            {
              "Name": "Mean",
              "Value": 37.0,
              "Unit": "h"
            },
            {
              "Name": "Deviation",
              "Value": 0.0,
              "Unit": "h"
            }
          ]
        },
        {
          "Name": "CYP3A4|t1/2 (intestine)",
          "Seed": 90794640,
          "DistributionType": "Normal",
          "Parameters": [
            {
              "Name": "Mean",
              "Value": 23.0,
              "Unit": "h"
            },
            {
              "Name": "Deviation",
              "Value": 0.0,
              "Unit": "h"
            }
          ]
        }
      ]
    },
    {
      "Name": "Asian-50F 2",
      "Seed": 1286139953,
      "Settings": {
        "NumberOfIndividuals": 100,
        "ProportionOfFemales": 50,
        "Age": {
          "Min": 18.0,
          "Max": 81.0,
          "Unit": "year(s)"
        },
        "Individual": {
          "Name": "Asian",
          "Seed": 1577415296,
          "OriginData": {
            "CalculationMethods": [
              "SurfaceAreaPlsInt_VAR1",
              "Body surface area - Mosteller"
            ],
            "Species": "Human",
            "Population": "Asian_Tanaka_1996",
            "Gender": "MALE",
            "Age": {
              "Value": 30.0,
              "Unit": "year(s)"
            }
          },
          "ExpressionProfiles": [
            "CYP2D6|Human|Asian-50F 2",
            "CYP3A4|Human|Asian-50F 2",
            "UGT2B7|Human|Asian-50F 2"
          ]
        }
      },
      "AdvancedParameters": [
        {
          "Name": "CYP2D6|Reference concentration",
          "Seed": 1286144125,
          "DistributionType": "Normal",
          "Parameters": [
            {
              "Name": "Mean",
              "Value": 0.4,
              "Unit": "µmol/l"
            },
            {
              "Name": "Deviation",
              "Value": 0.0,
              "Unit": "µmol/l"
            }
          ]
        },
        {
          "Name": "CYP2D6|t1/2 (liver)",
          "Seed": 1286144156,
          "DistributionType": "Normal",
          "Parameters": [
            {
              "Name": "Mean",
              "Value": 51.0,
              "Unit": "h"
            },
            {
              "Name": "Deviation",
              "Value": 0.0,
              "Unit": "h"
            }
          ]
        },
        {
          "Name": "CYP3A4|Reference concentration",
          "Seed": 1286144156,
          "DistributionType": "Normal",
          "Parameters": [
            {
              "Name": "Mean",
              "Value": 4.32,
              "Unit": "µmol/l"
            },
            {
              "Name": "Deviation",
              "Value": 0.0,
              "Unit": "µmol/l"
            }
          ]
        },
        {
          "Name": "CYP3A4|t1/2 (liver)",
          "Seed": 1286144156,
          "DistributionType": "Normal",
          "Parameters": [
            {
              "Name": "Mean",
              "Value": 37.0,
              "Unit": "h"
            },
            {
              "Name": "Deviation",
              "Value": 0.0,
              "Unit": "h"
            }
          ]
        },
        {
          "Name": "CYP3A4|t1/2 (intestine)",
          "Seed": 1286144171,
          "DistributionType": "Normal",
          "Parameters": [
            {
              "Name": "Mean",
              "Value": 23.0,
              "Unit": "h"
            },
            {
              "Name": "Deviation",
              "Value": 0.0,
              "Unit": "h"
            }
          ]
        }
      ]
    }
  ],
  "Compounds": [
    {
      "Name": "Codeine",
      "IsSmallMolecule": true,
      "PlasmaProteinBindingPartner": "Albumin",
      "Lipophilicity": [
        {
          "Name": "Measurement",
          "Parameters": [
            {
              "Name": "Lipophilicity",
              "Value": 2.6,
              "Unit": "Log Units"
            }
          ]
        }
      ],
      "FractionUnbound": [
        {
          "Name": "Measurement",
          "Species": "Human",
          "Parameters": [
            {
              "Name": "Fraction unbound (plasma, reference value)",
              "Value": 0.93
            }
          ]
        }
      ],
      "Solubility": [
        {
          "Name": "Measurement",
          "Parameters": [
            {
              "Name": "Solubility at reference pH",
              "Value": 0.58,
              "Unit": "mg/ml"
            },
            {
              "Name": "Reference pH",
              "Value": 7.0
            }
          ]
        }
      ],
      "PkaTypes": [
        {
          "Type": "Acid",
          "Pka": 13.78,
          "ValueOrigin": {
            "Source": "Unknown"
          }
        },
        {
          "Type": "Base",
          "Pka": 9.19,
          "ValueOrigin": {
            "Source": "Unknown"
          }
        }
      ],
      "Processes": [
        {
          "InternalName": "rCYP450_MM",
          "DataSource": "recombinase",
          "Molecule": "CYP2D6",
          "Metabolite": "Morphine",
          "Parameters": [
            {
              "Name": "In vitro Vmax/recombinant enzyme",
              "Value": 1.6,
              "Unit": "pmol/min/pmol rec. enzyme"
            },
            {
              "Name": "Km",
              "Value": 100.0,
              "Unit": "µmol/l"
            }
          ]
        },
        {
          "InternalName": "KidneyClearance",
          "DataSource": "CL",
          "Species": "Human",
          "Parameters": [
            {
              "Name": "Fraction unbound (experiment)",
              "Value": 0.925
            },
            {
              "Name": "Plasma clearance",
              "Value": 5.0,
              "Unit": "ml/min/kg"
            }
          ]
        },
        {
          "InternalName": "LiverClearance",
          "DataSource": "CLmet",
          "Species": "Human",
          "Parameters": [
            {
              "Name": "Fraction unbound (experiment)",
              "Value": 0.925
            },
            {
              "Name": "Lipophilicity (experiment)",
              "Value": 1.2,
              "Unit": "Log Units"
            },
            {
              "Name": "Plasma clearance",
              "Value": 20.32,
              "Unit": "ml/min/kg"
            }
          ]
        },
        {
          "InternalName": "MetabolizationLiverMicrosomes_MM",
          "DataSource": "microsomes",
          "Molecule": "UGT2B7",
          "Parameters": [
            {
              "Name": "In vitro Vmax for liver microsomes",
              "Value": 573.0,
              "Unit": "pmol/min/mg mic. protein"
            },
            {
              "Name": "Km",
              "Value": 2.32,
              "Unit": "mmol/l"
            }
          ]
        },
        {
          "InternalName": "rCYP450_MM",
          "DataSource": "recombinase",
          "Molecule": "CYP3A4",
          "Parameters": [
            {
              "Name": "In vitro Vmax/recombinant enzyme",
              "Value": 2.8,
              "Unit": "pmol/min/pmol rec. enzyme"
            },
            {
              "Name": "Km",
              "Value": 104.0,
              "Unit": "µmol/l"
            }
          ]
        },
        {
          "InternalName": "MetabolizationLiverMicrosomes_FirstOrder",
          "DataSource": "CL",
          "Molecule": "UGT2B7",
          "Parameters": [
            {
              "Name": "In vitro CL for liver microsomes",
              "Value": 0.26,
              "Unit": "µl/min/mg mic. protein"
            }
          ]
        },
        {
          "InternalName": "GlomerularFiltration",
          "DataSource": "GFR",
          "Species": "Human",
          "Parameters": [
            {
              "Name": "GFR fraction",
              "Value": 0.9
            }
          ]
        },
        {
          "InternalName": "TubularSecretion_FirstOrder",
          "DataSource": "TS",
          "Species": "Human",
          "Parameters": [
            {
              "Name": "Tubular secretion",
              "Value": 0.2,
              "Unit": "l/min"
            }
          ]
        }
      ],
      "CalculationMethods": [
        "Cellular partition coefficient method - PK-Sim Standard",
        "Cellular permeability - PK-Sim Standard"
      ],
      "Parameters": [
        {
          "Name": "Molecular weight",
          "Value": 299.36,
          "Unit": "g/mol"
        }
      ]
    },
    {
      "Name": "Morphine",
      "IsSmallMolecule": true,
      "PlasmaProteinBindingPartner": "Albumin",
      "Lipophilicity": [
        {
          "Name": "Measurement",
          "Parameters": [
            {
              "Name": "Lipophilicity",
              "Value": 0.77,
              "Unit": "Log Units"
            }
          ]
        }
      ],
      "FractionUnbound": [
        {
          "Name": "Measurement",
          "Species": "Human",
          "Parameters": [
            {
              "Name": "Fraction unbound (plasma, reference value)",
              "Value": 0.65
            }
          ]
        }
      ],
      "Solubility": [
        {
          "Name": "Measurement",
          "Parameters": [
            {
              "Name": "Solubility at reference pH",
              "Value": 10.2,
              "Unit": "mg/l"
            },
            {
              "Name": "Reference pH",
              "Value": 7.0
            }
          ]
        }
      ],
      "PkaTypes": [
        {
          "Type": "Acid",
          "Pka": 8.2,
          "ValueOrigin": {
            "Source": "Unknown"
          }
        }
      ],
      "Processes": [
        {
          "InternalName": "MetabolizationLiverMicrosomes_MM",
          "DataSource": "Mcrosome",
          "Molecule": "UGT2B7",
          "Parameters": [
            {
              "Name": "In vitro Vmax for liver microsomes",
              "Value": 0.65,
              "Unit": "nmol/min/mg mic. protein"
            },
            {
              "Name": "Km",
              "Value": 0.212,
              "Unit": "mmol/l"
            }
          ]
        },
        {
          "InternalName": "KidneyClearance",
          "DataSource": "CL",
          "Species": "Human",
          "Parameters": [
            {
              "Name": "Fraction unbound (experiment)",
              "Value": 0.65
            },
            {
              "Name": "Plasma clearance",
              "Value": 6.5,
              "Unit": "ml/min/kg"
            }
          ]
        },
        {
          "InternalName": "GlomerularFiltration",
          "DataSource": "GFR",
          "Species": "Mouse",
          "Parameters": [
            {
              "Name": "GFR fraction",
              "Value": 1.0
            }
          ]
        }
      ],
      "CalculationMethods": [
        "Cellular partition coefficient method - PK-Sim Standard",
        "Cellular permeability - PK-Sim Standard"
      ],
      "Parameters": [
        {
          "Name": "Molecular weight",
          "Value": 285.34,
          "Unit": "g/mol"
        }
      ]
    }
  ],
  "Formulations": [
    {
      "Name": "Tablet",
      "FormulationType": "Formulation_Tablet_Weibull",
      "Parameters": [
        {
          "Name": "Dissolution time (50% dissolved)",
          "Value": 5.0,
          "Unit": "min"
        },
        {
          "Name": "Lag time",
          "Value": 0.0,
          "Unit": "min"
        },
        {
          "Name": "Dissolution shape",
          "Value": 0.92
        },
        {
          "Name": "Use as suspension",
          "Value": 1.0
        }
      ]
    },
    {
      "Name": "Solution",
      "FormulationType": "Formulation_Dissolved"
    },
    {
      "Name": "Capsule",
      "FormulationType": "Formulation_Tablet_Weibull",
      "Parameters": [
        {
          "Name": "Dissolution time (50% dissolved)",
          "Value": 5.0,
          "Unit": "min"
        },
        {
          "Name": "Lag time",
          "Value": 0.0,
          "Unit": "min"
        },
        {
          "Name": "Dissolution shape",
          "Value": 1.0
        },
        {
          "Name": "Use as suspension",
          "Value": 1.0
        }
      ]
    },
    {
      "Name": "SR",
      "FormulationType": "Formulation_Tablet_Weibull",
      "Parameters": [
        {
          "Name": "Dissolution time (50% dissolved)",
          "Value": 100.0,
          "Unit": "min"
        },
        {
          "Name": "Lag time",
          "Value": 0.0,
          "Unit": "min"
        },
        {
          "Name": "Dissolution shape",
          "Value": 1.2
        },
        {
          "Name": "Use as suspension",
          "Value": 1.0
        }
      ]
    }
  ],
  "Protocols": [
    {
      "Name": "iv 20 mg",
      "ApplicationType": "IntravenousBolus",
      "DosingInterval": "Single",
      "Parameters": [
        {
          "Name": "Start time",
          "Value": 0.0,
          "Unit": "h"
        },
        {
          "Name": "InputDose",
          "Value": 20.0,
          "Unit": "mg"
        }
      ]
    },
    {
      "Name": "po 15 mg",
      "ApplicationType": "Oral",
      "DosingInterval": "Single",
      "Parameters": [
        {
          "Name": "Start time",
          "Value": 0.0,
          "Unit": "h"
        },
        {
          "Name": "InputDose",
          "Value": 15.0,
          "Unit": "mg"
        },
        {
          "Name": "Volume of water/body weight",
          "Value": 3.5,
          "Unit": "ml/kg"
        }
      ]
    },
    {
      "Name": "po 50 mg",
      "ApplicationType": "Oral",
      "DosingInterval": "Single",
      "Parameters": [
        {
          "Name": "Start time",
          "Value": 0.0,
          "Unit": "h"
        },
        {
          "Name": "InputDose",
          "Value": 50.0,
          "Unit": "mg"
        },
        {
          "Name": "Volume of water/body weight",
          "Value": 3.5,
          "Unit": "ml/kg"
        }
      ]
    },
    {
      "Name": "po 60 mg",
      "ApplicationType": "Oral",
      "DosingInterval": "Single",
      "Parameters": [
        {
          "Name": "Start time",
          "Value": 0.0,
          "Unit": "h"
        },
        {
          "Name": "InputDose",
          "Value": 60.0,
          "Unit": "mg"
        },
        {
          "Name": "Volume of water/body weight",
          "Value": 3.5,
          "Unit": "ml/kg"
        }
      ]
    },
    {
      "Name": "po 100 mg",
      "ApplicationType": "Oral",
      "DosingInterval": "Single",
      "Parameters": [
        {
          "Name": "Start time",
          "Value": 0.0,
          "Unit": "h"
        },
        {
          "Name": "InputDose",
          "Value": 100.0,
          "Unit": "mg"
        },
        {
          "Name": "Volume of water/body weight",
          "Value": 3.5,
          "Unit": "ml/kg"
        }
      ]
    },
    {
      "Name": "po 150 mg",
      "ApplicationType": "Oral",
      "DosingInterval": "Single",
      "Parameters": [
        {
          "Name": "Start time",
          "Value": 0.0,
          "Unit": "h"
        },
        {
          "Name": "InputDose",
          "Value": 150.0,
          "Unit": "mg"
        },
        {
          "Name": "Volume of water/body weight",
          "Value": 3.5,
          "Unit": "ml/kg"
        }
      ]
    },
    {
      "Name": "po 30 mg",
      "ApplicationType": "Oral",
      "DosingInterval": "Single",
      "Parameters": [
        {
          "Name": "Start time",
          "Value": 0.0,
          "Unit": "h"
        },
        {
          "Name": "InputDose",
          "Value": 30.0,
          "Unit": "mg"
        },
        {
          "Name": "Volume of water/body weight",
          "Value": 3.5,
          "Unit": "ml/kg"
        }
      ]
    },
    {
      "Name": "po 69.7 mg q12h",
      "ApplicationType": "Oral",
      "DosingInterval": "DI_12_12",
      "Parameters": [
        {
          "Name": "Start time",
          "Value": 0.0,
          "Unit": "h"
        },
        {
          "Name": "InputDose",
          "Value": 69.7,
          "Unit": "mg"
        },
        {
          "Name": "End time",
          "Value": 72.0,
          "Unit": "h",
          "ValueOrigin": {
            "Source": "Unknown"
          }
        },
        {
          "Name": "Volume of water/body weight",
          "Value": 3.5,
          "Unit": "ml/kg"
        }
      ]
    },
    {
      "Name": "po 60 mg q8h",
      "ApplicationType": "Oral",
      "DosingInterval": "DI_8_8_8",
      "Parameters": [
        {
          "Name": "Start time",
          "Value": 0.0,
          "Unit": "h"
        },
        {
          "Name": "InputDose",
          "Value": 60.0,
          "Unit": "mg"
        },
        {
          "Name": "End time",
          "Value": 72.0,
          "Unit": "h",
          "ValueOrigin": {
            "Source": "Unknown"
          }
        },
        {
          "Name": "Volume of water/body weight",
          "Value": 3.5,
          "Unit": "ml/kg"
        }
      ]
    },
    {
      "Name": "po 60 mg q6h",
      "ApplicationType": "Oral",
      "DosingInterval": "DI_6_6_6_6",
      "Parameters": [
        {
          "Name": "Start time",
          "Value": 0.0,
          "Unit": "h"
        },
        {
          "Name": "InputDose",
          "Value": 60.0,
          "Unit": "mg"
        },
        {
          "Name": "End time",
          "Value": 72.0,
          "Unit": "h",
          "ValueOrigin": {
            "Source": "Unknown"
          }
        },
        {
          "Name": "Volume of water/body weight",
          "Value": 3.5,
          "Unit": "ml/kg"
        }
      ]
    },
    {
      "Name": "po 120 mg",
      "ApplicationType": "Oral",
      "DosingInterval": "Single",
      "Parameters": [
        {
          "Name": "Start time",
          "Value": 0.0,
          "Unit": "h"
        },
        {
          "Name": "InputDose",
          "Value": 120.0,
          "Unit": "mg"
        },
        {
          "Name": "Volume of water/body weight",
          "Value": 3.5,
          "Unit": "ml/kg"
        }
      ]
    },
    {
      "Name": "po 30 mg q8h",
      "DosingInterval": "Single",
      "Schemas": [
        {
          "Name": "Schema 1",
          "SchemaItems": [
            {
              "Name": "Schema Item 1",
              "ApplicationType": "Oral",
              "FormulationKey": "Formulation",
              "Parameters": [
                {
                  "Name": "Start time",
                  "Value": 0.0,
                  "Unit": "h"
                },
                {
                  "Name": "InputDose",
                  "Value": 30.0,
                  "Unit": "mg"
                },
                {
                  "Name": "Volume of water/body weight",
                  "Value": 3.5,
                  "Unit": "ml/kg"
                }
              ]
            }
          ],
          "Parameters": [
            {
              "Name": "Start time",
              "Value": 0.0,
              "Unit": "h"
            },
            {
              "Name": "NumberOfRepetitions",
              "Value": 9.0
            },
            {
              "Name": "TimeBetweenRepetitions",
              "Value": 8.0,
              "Unit": "h"
            }
          ]
        }
      ],
      "TimeUnit": "h"
    },
    {
      "Name": "po 170 mg",
      "ApplicationType": "Oral",
      "DosingInterval": "Single",
      "Parameters": [
        {
          "Name": "Start time",
          "Value": 0.0,
          "Unit": "h"
        },
        {
          "Name": "InputDose",
          "Value": 170.0,
          "Unit": "mg"
        },
        {
          "Name": "Volume of water/body weight",
          "Value": 3.5,
          "Unit": "ml/kg"
        }
      ]
    },
    {
      "Name": "po 150 mg q12h",
      "ApplicationType": "Oral",
      "DosingInterval": "DI_12_12",
      "Parameters": [
        {
          "Name": "Start time",
          "Value": 0.0,
          "Unit": "h"
        },
        {
          "Name": "InputDose",
          "Value": 150.0,
          "Unit": "mg"
        },
        {
          "Name": "End time",
          "Value": 72.0,
          "Unit": "h",
          "ValueOrigin": {
            "Source": "Unknown"
          }
        },
        {
          "Name": "Volume of water/body weight",
          "Value": 3.5,
          "Unit": "ml/kg"
        }
      ]
    },
    {
      "Name": "po 20 mg",
      "ApplicationType": "Oral",
      "DosingInterval": "Single",
      "Parameters": [
        {
          "Name": "Start time",
          "Value": 0.0,
          "Unit": "h"
        },
        {
          "Name": "InputDose",
          "Value": 20.0,
          "Unit": "mg"
        },
        {
          "Name": "Volume of water/body weight",
          "Value": 3.5,
          "Unit": "ml/kg"
        }
      ]
    },
    {
      "Name": "po 80 mg",
      "ApplicationType": "Oral",
      "DosingInterval": "Single",
      "Parameters": [
        {
          "Name": "Start time",
          "Value": 0.0,
          "Unit": "h"
        },
        {
          "Name": "InputDose",
          "Value": 80.0,
          "Unit": "mg"
        },
        {
          "Name": "Volume of water/body weight",
          "Value": 3.5,
          "Unit": "ml/kg"
        }
      ]
    },
    {
      "Name": "po 1500 mg",
      "ApplicationType": "Oral",
      "DosingInterval": "Single",
      "Parameters": [
        {
          "Name": "Start time",
          "Value": 0.0,
          "Unit": "h"
        },
        {
          "Name": "InputDose",
          "Value": 1500.0,
          "Unit": "mg"
        },
        {
          "Name": "Volume of water/body weight",
          "Value": 3.5,
          "Unit": "ml/kg"
        }
      ]
    },
    {
      "Name": "po 20 mg q8h",
      "ApplicationType": "Oral",
      "DosingInterval": "DI_8_8_8",
      "Parameters": [
        {
          "Name": "Start time",
          "Value": 0.0,
          "Unit": "h"
        },
        {
          "Name": "InputDose",
          "Value": 20.0,
          "Unit": "mg"
        },
        {
          "Name": "End time",
          "Value": 72.0,
          "Unit": "h",
          "ValueOrigin": {
            "Source": "Unknown"
          }
        },
        {
          "Name": "Volume of water/body weight",
          "Value": 3.5,
          "Unit": "ml/kg"
        }
      ]
    },
    {
      "Name": "po 80 mg q8h",
      "ApplicationType": "Oral",
      "DosingInterval": "DI_8_8_8",
      "Parameters": [
        {
          "Name": "Start time",
          "Value": 0.0,
          "Unit": "h"
        },
        {
          "Name": "InputDose",
          "Value": 80.0,
          "Unit": "mg"
        },
        {
          "Name": "End time",
          "Value": 72.0,
          "Unit": "h",
          "ValueOrigin": {
            "Source": "Unknown"
          }
        },
        {
          "Name": "Volume of water/body weight",
          "Value": 3.5,
          "Unit": "ml/kg"
        }
      ]
    },
    {
      "Name": "po 36.8mg",
      "ApplicationType": "Oral",
      "DosingInterval": "Single",
      "Parameters": [
        {
          "Name": "Start time",
          "Value": 0.0,
          "Unit": "h"
        },
        {
          "Name": "InputDose",
          "Value": 36.8,
          "Unit": "mg"
        },
        {
          "Name": "Volume of water/body weight",
          "Value": 3.5,
          "Unit": "ml/kg"
        }
      ]
    },
    {
      "Name": "po 21.1 mg",
      "ApplicationType": "Oral",
      "DosingInterval": "Single",
      "Parameters": [
        {
          "Name": "Start time",
          "Value": 0.0,
          "Unit": "h"
        },
        {
          "Name": "InputDose",
          "Value": 21.1,
          "Unit": "mg"
        },
        {
          "Name": "Volume of water/body weight",
          "Value": 3.5,
          "Unit": "ml/kg"
        }
      ]
    },
    {
      "Name": "po 44.2 mg",
      "ApplicationType": "Oral",
      "DosingInterval": "Single",
      "Parameters": [
        {
          "Name": "Start time",
          "Value": 0.0,
          "Unit": "h"
        },
        {
          "Name": "InputDose",
          "Value": 44.2,
          "Unit": "mg"
        },
        {
          "Name": "Volume of water/body weight",
          "Value": 3.5,
          "Unit": "ml/kg"
        }
      ]
    },
    {
      "Name": "po 51.6 mg",
      "ApplicationType": "Oral",
      "DosingInterval": "Single",
      "Parameters": [
        {
          "Name": "Start time",
          "Value": 0.0,
          "Unit": "h"
        },
        {
          "Name": "InputDose",
          "Value": 42.2,
          "Unit": "mg"
        },
        {
          "Name": "Volume of water/body weight",
          "Value": 3.5,
          "Unit": "ml/kg"
        }
      ]
    },
    {
      "Name": "po 51.6 mg q6h",
      "ApplicationType": "Oral",
      "DosingInterval": "DI_6_6_6_6",
      "Parameters": [
        {
          "Name": "Start time",
          "Value": 0.0,
          "Unit": "h"
        },
        {
          "Name": "InputDose",
          "Value": 51.6,
          "Unit": "mg"
        },
        {
          "Name": "End time",
          "Value": 72.0,
          "Unit": "h",
          "ValueOrigin": {
            "Source": "Unknown"
          }
        },
        {
          "Name": "Volume of water/body weight",
          "Value": 3.5,
          "Unit": "ml/kg"
        }
      ]
    },
    {
      "Name": "po 44.2 mg q4h",
      "DosingInterval": "Single",
      "Schemas": [
        {
          "Name": "Schema 1",
          "SchemaItems": [
            {
              "Name": "Schema Item 1",
              "ApplicationType": "Oral",
              "FormulationKey": "Formulation",
              "Parameters": [
                {
                  "Name": "Start time",
                  "Value": 0.0,
                  "Unit": "h"
                },
                {
                  "Name": "InputDose",
                  "Value": 42.2,
                  "Unit": "mg"
                },
                {
                  "Name": "Volume of water/body weight",
                  "Value": 3.5,
                  "Unit": "ml/kg"
                }
              ]
            }
          ],
          "Parameters": [
            {
              "Name": "Start time",
              "Value": 0.0,
              "Unit": "h"
            },
            {
              "Name": "NumberOfRepetitions",
              "Value": 9.0
            },
            {
              "Name": "TimeBetweenRepetitions",
              "Value": 4.0,
              "Unit": "h",
              "ValueOrigin": {
                "Source": "Unknown"
              }
            }
          ]
        }
      ],
      "TimeUnit": "h"
    },
    {
      "Name": "po 22.6 mg",
      "ApplicationType": "Oral",
      "DosingInterval": "Single",
      "Parameters": [
        {
          "Name": "Start time",
          "Value": 0.0,
          "Unit": "h"
        },
        {
          "Name": "InputDose",
          "Value": 22.6,
          "Unit": "mg"
        },
        {
          "Name": "Volume of water/body weight",
          "Value": 3.5,
          "Unit": "ml/kg"
        }
      ]
    },
    {
      "Name": "iv 0.5 g",
      "ApplicationType": "IntravenousBolus",
      "DosingInterval": "Single",
      "Parameters": [
        {
          "Name": "Start time",
          "Value": 0.0,
          "Unit": "h"
        },
        {
          "Name": "InputDose",
          "Value": 500.0,
          "Unit": "mg"
        }
      ]
    },
    {
      "Name": "po 1 g",
      "ApplicationType": "Oral",
      "DosingInterval": "Single",
      "Parameters": [
        {
          "Name": "Start time",
          "Value": 0.0,
          "Unit": "h"
        },
        {
          "Name": "InputDose",
          "Value": 1000.0,
          "Unit": "mg"
        },
        {
          "Name": "Volume of water/body weight",
          "Value": 3.5,
          "Unit": "ml/kg"
        }
      ]
    },
    {
      "Name": "po 25 mg",
      "ApplicationType": "Oral",
      "DosingInterval": "Single",
      "Parameters": [
        {
          "Name": "Start time",
          "Value": 0.0,
          "Unit": "h"
        },
        {
          "Name": "InputDose",
          "Value": 25.0,
          "Unit": "mg"
        },
        {
          "Name": "Volume of water/body weight",
          "Value": 3.5,
          "Unit": "ml/kg"
        }
      ]
    },
    {
      "Name": "po 850 mg",
      "ApplicationType": "Oral",
      "DosingInterval": "Single",
      "Parameters": [
        {
          "Name": "Start time",
          "Value": 0.0,
          "Unit": "h"
        },
        {
          "Name": "InputDose",
          "Value": 850.0,
          "Unit": "mg"
        },
        {
          "Name": "Volume of water/body weight",
          "Value": 3.5,
          "Unit": "ml/kg"
        }
      ]
    },
    {
      "Name": "po 23.2 mg q4h",
      "DosingInterval": "Single",
      "Schemas": [
        {
          "Name": "Schema 1",
          "SchemaItems": [
            {
              "Name": "Schema Item 1",
              "ApplicationType": "Oral",
              "FormulationKey": "Formulation",
              "Parameters": [
                {
                  "Name": "Start time",
                  "Value": 0.0,
                  "Unit": "h"
                },
                {
                  "Name": "InputDose",
                  "Value": 23.2,
                  "Unit": "mg"
                },
                {
                  "Name": "Volume of water/body weight",
                  "Value": 3.5,
                  "Unit": "ml/kg"
                }
              ]
            }
          ],
          "Parameters": [
            {
              "Name": "Start time",
              "Value": 0.0,
              "Unit": "h"
            },
            {
              "Name": "NumberOfRepetitions",
              "Value": 3.0,
              "ValueOrigin": {
                "Source": "Unknown"
              }
            },
            {
              "Name": "TimeBetweenRepetitions",
              "Value": 4.0,
              "Unit": "h",
              "ValueOrigin": {
                "Source": "Unknown"
              }
            }
          ]
        }
      ],
      "TimeUnit": "h"
    },
    {
      "Name": "po 1500 mg q8h",
      "ApplicationType": "Oral",
      "DosingInterval": "DI_8_8_8",
      "Parameters": [
        {
          "Name": "Start time",
          "Value": 0.0,
          "Unit": "h"
        },
        {
          "Name": "InputDose",
          "Value": 1500.0,
          "Unit": "mg"
        },
        {
          "Name": "End time",
          "Value": 72.0,
          "Unit": "h",
          "ValueOrigin": {
            "Source": "Unknown"
          }
        },
        {
          "Name": "Volume of water/body weight",
          "Value": 3.5,
          "Unit": "ml/kg"
        }
      ]
    }
  ],
  "Simulations": [
    {
      "Name": "Euro iv 20mg CYP-CL",
      "Model": "4Comp",
      "ObservedData": [
        "K. Persson 1992 iv 20 mg C"
      ],
      "Solver": {},
      "OutputSchema": [
        {
          "Parameters": [
            {
              "Name": "Start time",
              "Value": 0.0,
              "Unit": "h"
            },
            {
              "Name": "End time",
              "Value": 2.0,
              "Unit": "h"
            },
            {
              "Name": "Resolution",
              "Value": 20.0,
              "Unit": "pts/h"
            }
          ]
        },
        {
          "Parameters": [
            {
              "Name": "Start time",
              "Value": 2.0,
              "Unit": "h"
            },
            {
              "Name": "End time",
              "Value": 24.0,
              "Unit": "h"
            },
            {
              "Name": "Resolution",
              "Value": 4.0,
              "Unit": "pts/h"
            }
          ]
        }
      ],
      "Parameters": [
        {
          "Path": "CYP2D6|Reference concentration",
          "Value": 0.4,
          "Unit": "µmol/l"
        },
        {
          "Path": "CYP2D6|t1/2 (intestine)",
          "Value": 23.0,
          "Unit": "h"
        },
        {
          "Path": "CYP2D6|t1/2 (liver)",
          "Value": 51.0,
          "Unit": "h"
        },
        {
          "Path": "CYP3A4|Reference concentration",
          "Value": 4.32,
          "Unit": "µmol/l"
        },
        {
          "Path": "CYP3A4|t1/2 (intestine)",
          "Value": 23.0,
          "Unit": "h"
        },
        {
          "Path": "CYP3A4|t1/2 (liver)",
          "Value": 37.0,
          "Unit": "h"
        },
        {
          "Path": "UGT2B7|Reference concentration",
          "Value": 1.0,
          "Unit": "µmol/l"
        },
        {
          "Path": "UGT2B7|t1/2 (intestine)",
          "Value": 23.0,
          "Unit": "h"
        },
        {
          "Path": "UGT2B7|t1/2 (liver)",
          "Value": 36.0,
          "Unit": "h"
        }
      ],
      "OutputSelections": [
        "Organism|PeripheralVenousBlood|Codeine|Plasma (Peripheral Venous Blood)",
        "Organism|PeripheralVenousBlood|Morphine|Plasma (Peripheral Venous Blood)",
        "Organism|Kidney|Urine|Codeine|Fraction excreted to urine",
        "Organism|Kidney|Urine|Morphine|Fraction excreted to urine",
        "Organism|Codeine-CYP2D6-recombinase Metabolite|Total fraction of dose-Codeine",
        "Organism|Codeine-CYP3A4-recombinase Metabolite|Total fraction of dose-Codeine",
        "Organism|Codeine-UGT2B7-microsomes Metabolite|Total fraction of dose-Codeine"
      ],
      "Individual": "European",
      "Compounds": [
        {
          "Name": "Codeine",
          "CalculationMethods": [
            "Cellular partition coefficient method - PK-Sim Standard",
            "Cellular permeability - PK-Sim Standard"
          ],
          "Processes": [
            {
              "Name": "CYP2D6-recombinase",
              "MoleculeName": "CYP2D6"
            },
            {
              "Name": "CYP3A4-recombinase",
              "MoleculeName": "CYP3A4"
            },
            {
              "Name": "UGT2B7-microsomes",
              "MoleculeName": "UGT2B7"
            },
            {
              "SystemicProcessType": "Hepatic"
            },
            {
              "Name": "Renal Clearances-CL",
              "SystemicProcessType": "Renal"
            },
            {
              "SystemicProcessType": "GFR"
            }
          ],
          "Protocol": {
            "Name": "iv 20 mg"
          }
        },
        {
          "Name": "Morphine",
          "CalculationMethods": [
            "Cellular partition coefficient method - Rodgers and Rowland",
            "Cellular permeability - PK-Sim Standard"
          ],
          "Processes": [
            {
              "MoleculeName": "CYP2D6"
            },
            {
              "MoleculeName": "CYP3A4"
            },
            {
              "Name": "UGT2B7-Mcrosome",
              "MoleculeName": "UGT2B7"
            },
            {
              "Name": "Renal Clearances-CL",
              "SystemicProcessType": "Renal"
            },
            {
              "Name": "Glomerular Filtration-GFR",
              "SystemicProcessType": "GFR"
            }
          ]
        }
      ],
      "HasResults": true,
      "IndividualAnalyses": [
        {
          "Axes": [
            {
              "Unit": "h",
              "Dimension": "Time",
              "Type": "X",
              "GridLines": false,
              "Visible": true,
              "DefaultColor": "#FFFFFF",
              "DefaultLineStyle": "None",
              "Scaling": "Linear",
              "NumberMode": "Normal"
            },
            {
              "Unit": "ng/ml",
              "Dimension": "Concentration (molar)",
              "Type": "Y",
              "GridLines": false,
              "Visible": true,
              "DefaultColor": "#FFFFFF",
              "DefaultLineStyle": "Solid",
              "Scaling": "Log",
              "NumberMode": "Normal"
            },
            {
              "Unit": "",
              "Dimension": "Fraction",
              "Type": "Y2",
              "GridLines": false,
              "Visible": true,
              "DefaultColor": "#FFFFFF",
              "DefaultLineStyle": "Dash",
              "Scaling": "Log",
              "NumberMode": "Normal"
            }
          ],
          "Curves": [
            {
              "Name": "Codeine-Peripheral Venous Blood-Plasma-Concentration",
              "X": "Time",
              "Y": "Euro iv 20mg CYP-CL|Organism|PeripheralVenousBlood|Codeine|Plasma (Peripheral Venous Blood)",
              "CurveOptions": {
                "Color": "#FF0000",
                "LegendIndex": 4
              }
            },
            {
              "Name": "K. Persson 1992 iv 20 mg C-Codeine-Peripheral Venous Blood-Plasma-Concentration  ",
              "X": "K. Persson 1992 iv 20 mg C|Time  ",
              "Y": "K. Persson 1992 iv 20 mg C|ObservedData|Peripheral Venous Blood|Plasma|Codeine|Concentration  ",
              "CurveOptions": {
                "Color": "#0000FF",
                "LegendIndex": 2,
                "LineStyle": "None",
                "Symbol": "Circle"
              }
            },
            {
              "Name": "Codeine-Kidney-Urine-Fraction excreted to urine",
              "X": "Time",
              "Y": "Euro iv 20mg CYP-CL|Organism|Kidney|Urine|Codeine|Fraction excreted to urine",
              "CurveOptions": {
                "yAxisType": "Y2",
                "Color": "#008000",
                "LegendIndex": 3,
                "LineStyle": "Dash"
              }
            },
            {
              "Name": "Morphine-Peripheral Venous Blood-Plasma-Concentration",
              "X": "Time",
              "Y": "Euro iv 20mg CYP-CL|Organism|PeripheralVenousBlood|Morphine|Plasma (Peripheral Venous Blood)",
              "CurveOptions": {
                "Color": "#FF00FF",
                "LegendIndex": 5
              }
            }
          ],
          "Name": "Time Profile Analysis",
          "FontAndSize": {
            "Fonts": {
              "AxisSize": 10,
              "LegendSize": 8,
              "TitleSize": 16,
              "DescriptionSize": 12,
              "OriginSize": 8,
              "FontFamilyName": "Microsoft Sans Serif",
              "WatermarkSize": 32
            }
          },
          "Settings": {
            "SideMarginsEnabled": true,
            "LegendPosition": "RightInside",
            "BackColor": "#00FFFFFF",
            "DiagramBackColor": "#FFFFFF"
          },
          "OriginText": "codeine-3.0\nEuro iv 20mg CYP-CL\n2022-06-23 09:45"
        }
      ]
    },
    {
      "Name": "Asian po 30mg CYP-CL",
      "Model": "4Comp",
      "ObservedData": [
        "Wu 2013 T po 30mg C",
        "Wu 2013 T po 30mg M"
      ],
      "Solver": {},
      "OutputSchema": [
        {
          "Parameters": [
            {
              "Name": "Start time",
              "Value": 0.0,
              "Unit": "h"
            },
            {
              "Name": "End time",
              "Value": 2.0,
              "Unit": "h"
            },
            {
              "Name": "Resolution",
              "Value": 20.0,
              "Unit": "pts/h"
            }
          ]
        },
        {
          "Parameters": [
            {
              "Name": "Start time",
              "Value": 2.0,
              "Unit": "h"
            },
            {
              "Name": "End time",
              "Value": 24.0,
              "Unit": "h"
            },
            {
              "Name": "Resolution",
              "Value": 4.0,
              "Unit": "pts/h"
            }
          ]
        }
      ],
      "Parameters": [
        {
          "Path": "Applications|po 30 mg|Tablet|Application_1|ProtocolSchemaItem|Volume of water/body weight",
          "Value": 3.5,
          "Unit": "ml/kg"
        },
        {
          "Path": "CYP2D6|Reference concentration",
          "Value": 0.4,
          "Unit": "µmol/l"
        },
        {
          "Path": "CYP2D6|t1/2 (intestine)",
          "Value": 23.0,
          "Unit": "h"
        },
        {
          "Path": "CYP2D6|t1/2 (liver)",
          "Value": 51.0,
          "Unit": "h"
        },
        {
          "Path": "CYP3A4|Reference concentration",
          "Value": 4.32,
          "Unit": "µmol/l"
        },
        {
          "Path": "CYP3A4|t1/2 (intestine)",
          "Value": 23.0,
          "Unit": "h"
        },
        {
          "Path": "CYP3A4|t1/2 (liver)",
          "Value": 37.0,
          "Unit": "h"
        },
        {
          "Path": "UGT2B7|Reference concentration",
          "Value": 1.0,
          "Unit": "µmol/l"
        },
        {
          "Path": "UGT2B7|t1/2 (intestine)",
          "Value": 23.0,
          "Unit": "h"
        },
        {
          "Path": "UGT2B7|t1/2 (liver)",
          "Value": 36.0,
          "Unit": "h"
        }
      ],
      "OutputSelections": [
        "Organism|PeripheralVenousBlood|Codeine|Plasma (Peripheral Venous Blood)",
        "Organism|PeripheralVenousBlood|Morphine|Plasma (Peripheral Venous Blood)"
      ],
      "Individual": "Asian",
      "Compounds": [
        {
          "Name": "Codeine",
          "CalculationMethods": [
            "Cellular partition coefficient method - PK-Sim Standard",
            "Cellular permeability - PK-Sim Standard"
          ],
          "Processes": [
            {
              "Name": "CYP2D6-recombinase",
              "MoleculeName": "CYP2D6",
              "MetaboliteName": "Morphine"
            },
            {
              "Name": "CYP3A4-recombinase",
              "MoleculeName": "CYP3A4"
            },
            {
              "Name": "UGT2B7-microsomes",
              "MoleculeName": "UGT2B7"
            },
            {
              "SystemicProcessType": "Hepatic"
            },
            {
              "Name": "Renal Clearances-CL",
              "SystemicProcessType": "Renal"
            },
            {
              "SystemicProcessType": "GFR"
            }
          ],
          "Protocol": {
            "Name": "po 30 mg",
            "Formulations": [
              {
                "Name": "Tablet",
                "Key": "Formulation"
              }
            ]
          }
        },
        {
          "Name": "Morphine",
          "CalculationMethods": [
            "Cellular partition coefficient method - Rodgers and Rowland",
            "Cellular permeability - PK-Sim Standard"
          ],
          "Processes": [
            {
              "MoleculeName": "CYP2D6"
            },
            {
              "MoleculeName": "CYP3A4"
            },
            {
              "Name": "UGT2B7-Mcrosome",
              "MoleculeName": "UGT2B7"
            },
            {
              "Name": "Renal Clearances-CL",
              "SystemicProcessType": "Renal"
            },
            {
              "SystemicProcessType": "GFR"
            }
          ]
        }
      ],
      "HasResults": true,
      "IndividualAnalyses": [
        {
          "Axes": [
            {
              "Unit": "h",
              "Dimension": "Time",
              "Type": "X",
              "GridLines": false,
              "Visible": true,
              "Min": 19.27983,
              "Max": 28.27765,
              "DefaultColor": "#FFFFFF",
              "DefaultLineStyle": "None",
              "Scaling": "Linear",
              "NumberMode": "Normal"
            },
            {
              "Unit": "ng/ml",
              "Dimension": "Concentration (molar)",
              "Type": "Y",
              "GridLines": false,
              "Visible": true,
              "Min": 0.0002049654,
              "Max": 108.0313,
              "DefaultColor": "#FFFFFF",
              "DefaultLineStyle": "Solid",
              "Scaling": "Log",
              "NumberMode": "Normal"
            }
          ],
          "Curves": [
            {
              "Name": "Codeine-Peripheral Venous Blood-Plasma-Concentration",
              "X": "Time",
              "Y": "Asian po 30mg CYP-CL|Organism|PeripheralVenousBlood|Codeine|Plasma (Peripheral Venous Blood)",
              "CurveOptions": {
                "Color": "#FF0000",
                "LegendIndex": 1
              }
            },
            {
              "Name": "Morphine-Peripheral Venous Blood-Plasma-Concentration",
              "X": "Time",
              "Y": "Asian po 30mg CYP-CL|Organism|PeripheralVenousBlood|Morphine|Plasma (Peripheral Venous Blood)",
              "CurveOptions": {
                "Color": "#0000FF",
                "LegendIndex": 2
              }
            },
            {
              "Name": "Wu 2013 T po 30mg C-Codeine-Peripheral Venous Blood-Plasma-Concentration  ",
              "X": "Wu 2013 T po 30mg C|Time  ",
              "Y": "Wu 2013 T po 30mg C|ObservedData|Peripheral Venous Blood|Plasma|Codeine|Concentration  ",
              "CurveOptions": {
                "Color": "#008000",
                "LegendIndex": 3,
                "LineStyle": "None",
                "Symbol": "Circle"
              }
            },
            {
              "Name": "Wu 2013 T po 30mg M-Morphine-Peripheral Venous Blood-Plasma-Concentration  ",
              "X": "Wu 2013 T po 30mg M|Time  ",
              "Y": "Wu 2013 T po 30mg M|ObservedData|Peripheral Venous Blood|Plasma|Morphine|Concentration  ",
              "CurveOptions": {
                "Color": "#FF00FF",
                "LegendIndex": 4,
                "LineStyle": "None",
                "Symbol": "Circle"
              }
            }
          ],
          "Name": "Time Profile Analysis",
          "FontAndSize": {
            "Fonts": {
              "AxisSize": 10,
              "LegendSize": 8,
              "TitleSize": 16,
              "DescriptionSize": 12,
              "OriginSize": 8,
              "FontFamilyName": "Microsoft Sans Serif",
              "WatermarkSize": 32
            }
          },
          "Settings": {
            "SideMarginsEnabled": true,
            "LegendPosition": "RightInside",
            "BackColor": "#00FFFFFF",
            "DiagramBackColor": "#FFFFFF"
          },
          "OriginText": "codeine-3.0\nAsian po 30mg CYP-CL\n2022-07-11 15:37"
        }
      ]
    },
    {
      "Name": "Euro po 50mg CYP+CL",
      "Model": "4Comp",
      "ObservedData": [
        "K. Persson 1992 T po 50 mg C",
        "Pierre1996 T po 50mg C",
        "Pierre1996 T po 50mg M",
        "YUE 1991 T po 50mg C EURO",
        "YUE 1991 T po 50mg M ERUO"
      ],
      "Solver": {},
      "OutputSchema": [
        {
          "Parameters": [
            {
              "Name": "Start time",
              "Value": 0.0,
              "Unit": "h"
            },
            {
              "Name": "End time",
              "Value": 2.0,
              "Unit": "h"
            },
            {
              "Name": "Resolution",
              "Value": 20.0,
              "Unit": "pts/h"
            }
          ]
        },
        {
          "Parameters": [
            {
              "Name": "Start time",
              "Value": 2.0,
              "Unit": "h"
            },
            {
              "Name": "End time",
              "Value": 24.0,
              "Unit": "h"
            },
            {
              "Name": "Resolution",
              "Value": 4.0,
              "Unit": "pts/h"
            }
          ]
        }
      ],
      "Parameters": [
        {
          "Path": "Applications|po 50 mg|Tablet|Application_1|ProtocolSchemaItem|Volume of water/body weight",
          "Value": 3.5,
          "Unit": "ml/kg"
        },
        {
          "Path": "CYP2D6|Reference concentration",
          "Value": 0.4,
          "Unit": "µmol/l"
        },
        {
          "Path": "CYP2D6|t1/2 (intestine)",
          "Value": 23.0,
          "Unit": "h"
        },
        {
          "Path": "CYP2D6|t1/2 (liver)",
          "Value": 51.0,
          "Unit": "h"
        },
        {
          "Path": "CYP3A4|Reference concentration",
          "Value": 4.32,
          "Unit": "µmol/l"
        },
        {
          "Path": "CYP3A4|t1/2 (intestine)",
          "Value": 23.0,
          "Unit": "h"
        },
        {
          "Path": "CYP3A4|t1/2 (liver)",
          "Value": 37.0,
          "Unit": "h"
        },
        {
          "Path": "UGT2B7|Reference concentration",
          "Value": 1.0,
          "Unit": "µmol/l"
        },
        {
          "Path": "UGT2B7|t1/2 (intestine)",
          "Value": 23.0,
          "Unit": "h"
        },
        {
          "Path": "UGT2B7|t1/2 (liver)",
          "Value": 36.0,
          "Unit": "h"
        }
      ],
      "OutputSelections": [
        "Organism|PeripheralVenousBlood|Codeine|Plasma (Peripheral Venous Blood)",
        "Organism|PeripheralVenousBlood|Morphine|Plasma (Peripheral Venous Blood)"
      ],
      "Individual": "European",
      "Compounds": [
        {
          "Name": "Codeine",
          "CalculationMethods": [
            "Cellular partition coefficient method - PK-Sim Standard",
            "Cellular permeability - PK-Sim Standard"
          ],
          "Processes": [
            {
              "Name": "CYP2D6-recombinase",
              "MoleculeName": "CYP2D6",
              "MetaboliteName": "Morphine"
            },
            {
              "Name": "CYP3A4-recombinase",
              "MoleculeName": "CYP3A4"
            },
            {
              "Name": "UGT2B7-microsomes",
              "MoleculeName": "UGT2B7"
            },
            {
              "SystemicProcessType": "Hepatic"
            },
            {
              "Name": "Renal Clearances-CL",
              "SystemicProcessType": "Renal"
            },
            {
              "SystemicProcessType": "GFR"
            }
          ],
          "Protocol": {
            "Name": "po 50 mg",
            "Formulations": [
              {
                "Name": "Tablet",
                "Key": "Formulation"
              }
            ]
          }
        },
        {
          "Name": "Morphine",
          "CalculationMethods": [
            "Cellular partition coefficient method - Rodgers and Rowland",
            "Cellular permeability - PK-Sim Standard"
          ],
          "Processes": [
            {
              "MoleculeName": "CYP2D6"
            },
            {
              "MoleculeName": "CYP3A4"
            },
            {
              "Name": "UGT2B7-Mcrosome",
              "MoleculeName": "UGT2B7"
            },
            {
              "Name": "Renal Clearances-CL",
              "SystemicProcessType": "Renal"
            },
            {
              "SystemicProcessType": "GFR"
            }
          ]
        }
      ],
      "HasResults": true,
      "IndividualAnalyses": [
        {
          "Axes": [
            {
              "Unit": "h",
              "Dimension": "Time",
              "Type": "X",
              "GridLines": false,
              "Visible": true,
              "DefaultColor": "#FFFFFF",
              "DefaultLineStyle": "None",
              "Scaling": "Linear",
              "NumberMode": "Normal"
            },
            {
              "Unit": "ng/ml",
              "Dimension": "Concentration (molar)",
              "Type": "Y",
              "GridLines": false,
              "Visible": true,
              "Min": 0.03345377,
              "Max": 13318.38,
              "DefaultColor": "#FFFFFF",
              "DefaultLineStyle": "Solid",
              "Scaling": "Log",
              "NumberMode": "Normal"
            }
          ],
          "Curves": [
            {
              "Name": "Codeine-Peripheral Venous Blood-Plasma-Concentration",
              "X": "Time",
              "Y": "Euro po 50mg CYP+CL|Organism|PeripheralVenousBlood|Codeine|Plasma (Peripheral Venous Blood)",
              "CurveOptions": {
                "Color": "#FF0000",
                "LegendIndex": 9
              }
            },
            {
              "Name": "K. Persson 1992 T po 50 mg C-Codeine-Peripheral Venous Blood-Plasma-Concentration  ",
              "X": "K. Persson 1992 T po 50 mg C|Time  ",
              "Y": "K. Persson 1992 T po 50 mg C|ObservedData|Peripheral Venous Blood|Plasma|Codeine|Concentration  ",
              "CurveOptions": {
                "Color": "#0000FF",
                "LegendIndex": 2,
                "LineStyle": "None",
                "Symbol": "Circle"
              }
            },
            {
              "Name": "Pierre1996 T po 50mg C-Codeine-Peripheral Venous Blood-Plasma-Concentration  ",
              "X": "Pierre1996 T po 50mg C|Time  ",
              "Y": "Pierre1996 T po 50mg C|ObservedData|Peripheral Venous Blood|Plasma|Codeine|Concentration  ",
              "CurveOptions": {
                "Color": "#008000",
                "LegendIndex": 3,
                "LineStyle": "None",
                "Symbol": "Circle"
              }
            },
            {
              "Name": "Morphine-Peripheral Venous Blood-Plasma-Concentration",
              "X": "Time",
              "Y": "Euro po 50mg CYP+CL|Organism|PeripheralVenousBlood|Morphine|Plasma (Peripheral Venous Blood)",
              "CurveOptions": {
                "Color": "#FF00FF",
                "LegendIndex": 8
              }
            },
            {
              "Name": "Pierre1996 T po 50mg M-Morphine-Peripheral Venous Blood-Plasma-Concentration  ",
              "X": "Pierre1996 T po 50mg M|Time  ",
              "Y": "Pierre1996 T po 50mg M|ObservedData|Peripheral Venous Blood|Plasma|Morphine|Concentration  ",
              "CurveOptions": {
                "Color": "#FF8000",
                "LegendIndex": 5,
                "LineStyle": "None",
                "Symbol": "Circle"
              }
            },
            {
              "Name": "YUE 1991 T po 50mg C EURO-Codeine-Peripheral Venous Blood-Plasma-Concentration  ",
              "X": "YUE 1991 T po 50mg C EURO|Time  ",
              "Y": "YUE 1991 T po 50mg C EURO|ObservedData|Peripheral Venous Blood|Plasma|Codeine|Concentration  ",
              "CurveOptions": {
                "Color": "#00C0C0",
                "LegendIndex": 10,
                "LineStyle": "None",
                "Symbol": "Circle"
              }
            },
            {
              "Name": "YUE 1991 T po 50mg M ERUO-Morphine-Peripheral Venous Blood-Plasma-Concentration  ",
              "X": "YUE 1991 T po 50mg M ERUO|Time  ",
              "Y": "YUE 1991 T po 50mg M ERUO|ObservedData|Peripheral Venous Blood|Plasma|Morphine|Concentration  ",
              "CurveOptions": {
                "Color": "#C000C0",
                "LegendIndex": 11,
                "LineStyle": "None",
                "Symbol": "Circle"
              }
            }
          ],
          "Name": "Time Profile Analysis",
          "FontAndSize": {
            "Fonts": {
              "AxisSize": 10,
              "LegendSize": 8,
              "TitleSize": 16,
              "DescriptionSize": 12,
              "OriginSize": 8,
              "FontFamilyName": "Microsoft Sans Serif",
              "WatermarkSize": 32
            }
          },
          "Settings": {
            "SideMarginsEnabled": true,
            "LegendPosition": "RightInside",
            "BackColor": "#00FFFFFF",
            "DiagramBackColor": "#FFFFFF"
          },
          "OriginText": "codeine-3.0\nEuro po 50mg CYP+CL\n2022-06-23 09:58"
        }
      ]
    },
    {
      "Name": "Asian po 50mg",
      "Model": "4Comp",
      "ObservedData": [
        "YUE 1991 T po 50mg M Asian",
        "YUE 1991 T po 50mg C Asian"
      ],
      "Solver": {},
      "OutputSchema": [
        {
          "Parameters": [
            {
              "Name": "Start time",
              "Value": 0.0,
              "Unit": "h"
            },
            {
              "Name": "End time",
              "Value": 2.0,
              "Unit": "h"
            },
            {
              "Name": "Resolution",
              "Value": 20.0,
              "Unit": "pts/h"
            }
          ]
        },
        {
          "Parameters": [
            {
              "Name": "Start time",
              "Value": 2.0,
              "Unit": "h"
            },
            {
              "Name": "End time",
              "Value": 24.0,
              "Unit": "h"
            },
            {
              "Name": "Resolution",
              "Value": 4.0,
              "Unit": "pts/h"
            }
          ]
        }
      ],
      "Parameters": [
        {
          "Path": "Applications|po 50 mg|Tablet|Application_1|ProtocolSchemaItem|Volume of water/body weight",
          "Value": 3.5,
          "Unit": "ml/kg"
        },
        {
          "Path": "CYP2D6|Reference concentration",
          "Value": 0.4,
          "Unit": "µmol/l"
        },
        {
          "Path": "CYP2D6|t1/2 (intestine)",
          "Value": 23.0,
          "Unit": "h"
        },
        {
          "Path": "CYP2D6|t1/2 (liver)",
          "Value": 51.0,
          "Unit": "h"
        },
        {
          "Path": "CYP3A4|Reference concentration",
          "Value": 4.32,
          "Unit": "µmol/l"
        },
        {
          "Path": "CYP3A4|t1/2 (intestine)",
          "Value": 23.0,
          "Unit": "h"
        },
        {
          "Path": "CYP3A4|t1/2 (liver)",
          "Value": 37.0,
          "Unit": "h"
        },
        {
          "Path": "UGT2B7|Reference concentration",
          "Value": 1.0,
          "Unit": "µmol/l"
        },
        {
          "Path": "UGT2B7|t1/2 (intestine)",
          "Value": 23.0,
          "Unit": "h"
        },
        {
          "Path": "UGT2B7|t1/2 (liver)",
          "Value": 36.0,
          "Unit": "h"
        }
      ],
      "OutputSelections": [
        "Organism|PeripheralVenousBlood|Codeine|Plasma (Peripheral Venous Blood)",
        "Organism|PeripheralVenousBlood|Morphine|Plasma (Peripheral Venous Blood)"
      ],
      "Population": "Asian-62.5F",
      "Compounds": [
        {
          "Name": "Codeine",
          "CalculationMethods": [
            "Cellular partition coefficient method - PK-Sim Standard",
            "Cellular permeability - PK-Sim Standard"
          ],
          "Processes": [
            {
              "Name": "CYP2D6-recombinase",
              "MoleculeName": "CYP2D6",
              "MetaboliteName": "Morphine"
            },
            {
              "Name": "CYP3A4-recombinase",
              "MoleculeName": "CYP3A4"
            },
            {
              "Name": "UGT2B7-microsomes",
              "MoleculeName": "UGT2B7"
            },
            {
              "SystemicProcessType": "Hepatic"
            },
            {
              "Name": "Renal Clearances-CL",
              "SystemicProcessType": "Renal"
            },
            {
              "SystemicProcessType": "GFR"
            }
          ],
          "Protocol": {
            "Name": "po 50 mg",
            "Formulations": [
              {
                "Name": "Tablet",
                "Key": "Formulation"
              }
            ]
          }
        },
        {
          "Name": "Morphine",
          "CalculationMethods": [
            "Cellular partition coefficient method - Rodgers and Rowland",
            "Cellular permeability - PK-Sim Standard"
          ],
          "Processes": [
            {
              "MoleculeName": "CYP2D6"
            },
            {
              "MoleculeName": "CYP3A4"
            },
            {
              "Name": "UGT2B7-Mcrosome",
              "MoleculeName": "UGT2B7"
            },
            {
              "Name": "Renal Clearances-CL",
              "SystemicProcessType": "Renal"
            },
            {
              "SystemicProcessType": "GFR"
            }
          ]
        }
      ],
      "HasResults": true,
      "PopulationAnalyses": [
        {
          "Type": "TimeProfile",
          "Analysis": {
            "Fields": [
              {
                "Name": "Codeine-Peripheral Venous Blood-Plasma-Concentration",
                "Dimension": "Concentration (molar)",
                "Scaling": "Linear",
                "Unit": "ng/ml",
                "QuantityPath": "Organism|PeripheralVenousBlood|Codeine|Plasma (Peripheral Venous Blood)",
                "QuantityType": "Drug, Observer",
                "Color": "#000000",
                "Area": "DataArea"
              },
              {
                "Name": "Morphine-Peripheral Venous Blood-Plasma-Concentration",
                "Dimension": "Concentration (molar)",
                "Scaling": "Linear",
                "Unit": "ng/ml",
                "QuantityPath": "Organism|PeripheralVenousBlood|Morphine|Plasma (Peripheral Venous Blood)",
                "QuantityType": "Drug, Observer",
                "Color": "#FF0000",
                "Area": "DataArea",
                "Index": 1
              }
            ],
            "Statistics": [
              {
                "Id": "ArithmeticMean",
                "LineStyle": "Solid"
              },
              {
                "Id": "Range90",
                "LineStyle": "Solid"
              }
            ]
          },
          "ObservedDataCollection": {
            "ObservedData": [
              "YUE 1991 T po 50mg C Asian",
              "YUE 1991 T po 50mg M Asian"
            ],
            "ApplyGrouping": false,
            "CurveOptions": [
              {
                "Caption": "YUE 1991 T po 50mg C Asian-Codeine-Peripheral Venous Blood-Plasma-Concentration  ",
                "Path": "YUE 1991 T po 50mg C Asian|ObservedData|Peripheral Venous Blood|Plasma|Codeine|Concentration  ",
                "CurveOptions": {
                  "LineStyle": "None",
                  "Symbol": "Circle"
                }
              },
              {
                "Caption": "YUE 1991 T po 50mg M Asian-Morphine-Peripheral Venous Blood-Plasma-Concentration  ",
                "Path": "YUE 1991 T po 50mg M Asian|ObservedData|Peripheral Venous Blood|Plasma|Morphine|Concentration  ",
                "CurveOptions": {
                  "Color": "#FF0000",
                  "LineStyle": "None",
                  "Symbol": "Circle"
                }
              }
            ]
          },
          "XAxisSettings": {
            "Min": -0.4408784227,
            "Max": 9.1573062851,
            "AutoRange": false
          },
          "YAxisSettings": {
            "Min": -32.3242864208,
            "Max": 134.7509055548,
            "AutoRange": false
          },
          "SecondaryYAxisSettings": [],
          "Name": "Time Profile Analysis",
          "FontAndSize": {
            "Fonts": {
              "AxisSize": 10,
              "LegendSize": 8,
              "TitleSize": 16,
              "DescriptionSize": 12,
              "OriginSize": 8,
              "FontFamilyName": "Microsoft Sans Serif",
              "WatermarkSize": 32
            }
          },
          "Settings": {
            "SideMarginsEnabled": true,
            "LegendPosition": "RightInside",
            "BackColor": "#00FFFFFF",
            "DiagramBackColor": "#FFFFFF"
          },
          "OriginText": "codeine-3.0\nAsian po 50mg\n2022-06-23 10:03"
        }
      ]
    },
    {
      "Name": "American po 60mg",
      "Model": "4Comp",
      "ObservedData": [
        "Quiding 1986 T po 60mg C",
        "Sumia 1993 T po 60mg C",
        "Quiding 1986 T po 60mg M"
      ],
      "Solver": {},
      "OutputSchema": [
        {
          "Parameters": [
            {
              "Name": "Start time",
              "Value": 0.0,
              "Unit": "h"
            },
            {
              "Name": "End time",
              "Value": 2.0,
              "Unit": "h"
            },
            {
              "Name": "Resolution",
              "Value": 20.0,
              "Unit": "pts/h"
            }
          ]
        },
        {
          "Parameters": [
            {
              "Name": "Start time",
              "Value": 2.0,
              "Unit": "h"
            },
            {
              "Name": "End time",
              "Value": 24.0,
              "Unit": "h"
            },
            {
              "Name": "Resolution",
              "Value": 4.0,
              "Unit": "pts/h"
            }
          ]
        }
      ],
      "Parameters": [
        {
          "Path": "Applications|po 60 mg|Tablet|Application_1|ProtocolSchemaItem|Volume of water/body weight",
          "Value": 3.5,
          "Unit": "ml/kg"
        },
        {
          "Path": "CYP2D6|Reference concentration",
          "Value": 0.4,
          "Unit": "µmol/l"
        },
        {
          "Path": "CYP2D6|t1/2 (intestine)",
          "Value": 23.0,
          "Unit": "h"
        },
        {
          "Path": "CYP2D6|t1/2 (liver)",
          "Value": 51.0,
          "Unit": "h"
        },
        {
          "Path": "CYP3A4|Reference concentration",
          "Value": 4.32,
          "Unit": "µmol/l"
        },
        {
          "Path": "CYP3A4|t1/2 (intestine)",
          "Value": 23.0,
          "Unit": "h"
        },
        {
          "Path": "CYP3A4|t1/2 (liver)",
          "Value": 37.0,
          "Unit": "h"
        },
        {
          "Path": "UGT2B7|Reference concentration",
          "Value": 1.0,
          "Unit": "µmol/l"
        },
        {
          "Path": "UGT2B7|t1/2 (intestine)",
          "Value": 23.0,
          "Unit": "h"
        },
        {
          "Path": "UGT2B7|t1/2 (liver)",
          "Value": 36.0,
          "Unit": "h"
        }
      ],
      "OutputSelections": [
        "Organism|PeripheralVenousBlood|Codeine|Plasma (Peripheral Venous Blood)",
        "Organism|PeripheralVenousBlood|Morphine|Plasma (Peripheral Venous Blood)"
      ],
      "Population": "White American- 0F",
      "Compounds": [
        {
          "Name": "Codeine",
          "CalculationMethods": [
            "Cellular partition coefficient method - PK-Sim Standard",
            "Cellular permeability - PK-Sim Standard"
          ],
          "Processes": [
            {
              "Name": "CYP2D6-recombinase",
              "MoleculeName": "CYP2D6",
              "MetaboliteName": "Morphine"
            },
            {
              "Name": "CYP3A4-recombinase",
              "MoleculeName": "CYP3A4"
            },
            {
              "Name": "UGT2B7-microsomes",
              "MoleculeName": "UGT2B7"
            },
            {
              "SystemicProcessType": "Hepatic"
            },
            {
              "Name": "Renal Clearances-CL",
              "SystemicProcessType": "Renal"
            },
            {
              "SystemicProcessType": "GFR"
            }
          ],
          "Protocol": {
            "Name": "po 60 mg",
            "Formulations": [
              {
                "Name": "Tablet",
                "Key": "Formulation"
              }
            ]
          }
        },
        {
          "Name": "Morphine",
          "CalculationMethods": [
            "Cellular partition coefficient method - Rodgers and Rowland",
            "Cellular permeability - PK-Sim Standard"
          ],
          "Processes": [
            {
              "MoleculeName": "CYP2D6"
            },
            {
              "MoleculeName": "CYP3A4"
            },
            {
              "Name": "UGT2B7-Mcrosome",
              "MoleculeName": "UGT2B7"
            },
            {
              "Name": "Renal Clearances-CL",
              "SystemicProcessType": "Renal"
            },
            {
              "SystemicProcessType": "GFR"
            }
          ]
        }
      ],
      "HasResults": true,
      "PopulationAnalyses": [
        {
          "Type": "TimeProfile",
          "Analysis": {
            "Fields": [
              {
                "Name": "Codeine-Peripheral Venous Blood-Plasma-Concentration",
                "Dimension": "Concentration (molar)",
                "Scaling": "Linear",
                "Unit": "ng/ml",
                "QuantityPath": "Organism|PeripheralVenousBlood|Codeine|Plasma (Peripheral Venous Blood)",
                "QuantityType": "Drug, Observer",
                "Color": "#000000",
                "Area": "DataArea"
              },
              {
                "Name": "Morphine-Peripheral Venous Blood-Plasma-Concentration",
                "Dimension": "Concentration (molar)",
                "Scaling": "Linear",
                "Unit": "ng/ml",
                "QuantityPath": "Organism|PeripheralVenousBlood|Morphine|Plasma (Peripheral Venous Blood)",
                "QuantityType": "Drug, Observer",
                "Color": "#FF0000",
                "Area": "DataArea",
                "Index": 1
              }
            ],
            "Statistics": [
              {
                "Id": "ArithmeticMean",
                "LineStyle": "Solid"
              },
              {
                "Id": "Range90",
                "LineStyle": "Solid"
              }
            ]
          },
          "ObservedDataCollection": {
            "ObservedData": [
              "Quiding 1986 T po 60mg C",
              "Quiding 1986 T po 60mg M",
              "Sumia 1993 T po 60mg C"
            ],
            "ApplyGrouping": false,
            "CurveOptions": [
              {
                "Caption": "Quiding 1986 T po 60mg C-Codeine-Peripheral Venous Blood-Plasma-Concentration  ",
                "Path": "Quiding 1986 T po 60mg C|ObservedData|Peripheral Venous Blood|Plasma|Codeine|Concentration  ",
                "CurveOptions": {
                  "LineStyle": "None",
                  "Symbol": "Circle"
                }
              },
              {
                "Caption": "Quiding 1986 T po 60mg M-Morphine-Peripheral Venous Blood-Plasma-Concentration  ",
                "Path": "Quiding 1986 T po 60mg M|ObservedData|Peripheral Venous Blood|Plasma|Morphine|Concentration  ",
                "CurveOptions": {
                  "Color": "#FF0000",
                  "LineStyle": "None",
                  "Symbol": "Circle"
                }
              },
              {
                "Caption": "Sumia 1993 T po 60mg C-Codeine-Peripheral Venous Blood-Plasma-Concentration  ",
                "Path": "Sumia 1993 T po 60mg C|ObservedData|Peripheral Venous Blood|Plasma|Codeine|Concentration  ",
                "CurveOptions": {
                  "Color": "#0000FF",
                  "LineStyle": "None",
                  "Symbol": "Circle"
                }
              }
            ]
          },
          "XAxisSettings": {
            "AutoRange": true
          },
          "YAxisSettings": {
            "AutoRange": true
          },
          "SecondaryYAxisSettings": [],
          "Name": "Time Profile Analysis",
          "FontAndSize": {
            "Fonts": {
              "AxisSize": 10,
              "LegendSize": 8,
              "TitleSize": 16,
              "DescriptionSize": 12,
              "OriginSize": 8,
              "FontFamilyName": "Microsoft Sans Serif",
              "WatermarkSize": 32
            }
          },
          "Settings": {
            "SideMarginsEnabled": true,
            "LegendPosition": "RightInside",
            "BackColor": "#00FFFFFF",
            "DiagramBackColor": "#FFFFFF"
          },
          "OriginText": "codeine-2.0\nAmerican po 60mg\n2022-06-01 11:13"
        }
      ]
    },
    {
      "Name": "American po 15mgS",
      "Model": "4Comp",
      "ObservedData": [
        "FINDLAY 1986 S po 15mg C",
        "FINDLAY 1986 S po 15mg M"
      ],
      "Solver": {},
      "OutputSchema": [
        {
          "Parameters": [
            {
              "Name": "Start time",
              "Value": 0.0,
              "Unit": "h"
            },
            {
              "Name": "End time",
              "Value": 2.0,
              "Unit": "h"
            },
            {
              "Name": "Resolution",
              "Value": 20.0,
              "Unit": "pts/h"
            }
          ]
        },
        {
          "Parameters": [
            {
              "Name": "Start time",
              "Value": 2.0,
              "Unit": "h"
            },
            {
              "Name": "End time",
              "Value": 24.0,
              "Unit": "h"
            },
            {
              "Name": "Resolution",
              "Value": 4.0,
              "Unit": "pts/h"
            }
          ]
        }
      ],
      "Parameters": [
        {
          "Path": "Applications|po 15 mg|Solution|Application_1|ProtocolSchemaItem|Volume of water/body weight",
          "Value": 3.5,
          "Unit": "ml/kg"
        },
        {
          "Path": "Codeine-CYP2D6-recombinase|In vitro Vmax/recombinant enzyme",
          "Value": 2.16,
          "Unit": "pmol/min/pmol rec. enzyme"
        },
        {
          "Path": "CYP2D6|Reference concentration",
          "Value": 0.4,
          "Unit": "µmol/l"
        },
        {
          "Path": "CYP2D6|t1/2 (intestine)",
          "Value": 23.0,
          "Unit": "h"
        },
        {
          "Path": "CYP2D6|t1/2 (liver)",
          "Value": 51.0,
          "Unit": "h"
        },
        {
          "Path": "CYP3A4|Reference concentration",
          "Value": 4.32,
          "Unit": "µmol/l"
        },
        {
          "Path": "CYP3A4|t1/2 (intestine)",
          "Value": 23.0,
          "Unit": "h"
        },
        {
          "Path": "CYP3A4|t1/2 (liver)",
          "Value": 37.0,
          "Unit": "h"
        },
        {
          "Path": "UGT2B7|Reference concentration",
          "Value": 1.0,
          "Unit": "µmol/l"
        },
        {
          "Path": "UGT2B7|t1/2 (intestine)",
          "Value": 23.0,
          "Unit": "h"
        },
        {
          "Path": "UGT2B7|t1/2 (liver)",
          "Value": 36.0,
          "Unit": "h"
        }
      ],
      "OutputSelections": [
        "Organism|PeripheralVenousBlood|Codeine|Plasma (Peripheral Venous Blood)",
        "Organism|PeripheralVenousBlood|Morphine|Plasma (Peripheral Venous Blood)"
      ],
      "Population": "White American- 0F 2",
      "Compounds": [
        {
          "Name": "Codeine",
          "CalculationMethods": [
            "Cellular partition coefficient method - PK-Sim Standard",
            "Cellular permeability - PK-Sim Standard"
          ],
          "Processes": [
            {
              "Name": "CYP2D6-recombinase",
              "MoleculeName": "CYP2D6",
              "MetaboliteName": "Morphine"
            },
            {
              "Name": "CYP3A4-recombinase",
              "MoleculeName": "CYP3A4"
            },
            {
              "Name": "UGT2B7-microsomes",
              "MoleculeName": "UGT2B7"
            },
            {
              "SystemicProcessType": "Hepatic"
            },
            {
              "Name": "Renal Clearances-CL",
              "SystemicProcessType": "Renal"
            },
            {
              "SystemicProcessType": "GFR"
            }
          ],
          "Protocol": {
            "Name": "po 15 mg",
            "Formulations": [
              {
                "Name": "Solution",
                "Key": "Formulation"
              }
            ]
          }
        },
        {
          "Name": "Morphine",
          "CalculationMethods": [
            "Cellular partition coefficient method - Rodgers and Rowland",
            "Cellular permeability - PK-Sim Standard"
          ],
          "Processes": [
            {
              "MoleculeName": "CYP2D6"
            },
            {
              "MoleculeName": "CYP3A4"
            },
            {
              "Name": "UGT2B7-Mcrosome",
              "MoleculeName": "UGT2B7"
            },
            {
              "Name": "Renal Clearances-CL",
              "SystemicProcessType": "Renal"
            },
            {
              "SystemicProcessType": "GFR"
            }
          ]
        }
      ],
      "HasResults": true,
      "AlteredBuildingBlocks": [
        {
          "Name": "Codeine",
          "Type": "Compound"
        }
      ],
      "PopulationAnalyses": [
        {
          "Type": "TimeProfile",
          "Analysis": {
            "Fields": [
              {
                "Name": "Codeine-Peripheral Venous Blood-Plasma-Concentration",
                "Dimension": "Concentration (molar)",
                "Scaling": "Linear",
                "Unit": "ng/ml",
                "QuantityPath": "Organism|PeripheralVenousBlood|Codeine|Plasma (Peripheral Venous Blood)",
                "QuantityType": "Drug, Observer",
                "Color": "#000000",
                "Area": "DataArea"
              },
              {
                "Name": "Morphine-Peripheral Venous Blood-Plasma-Concentration",
                "Dimension": "Concentration (molar)",
                "Scaling": "Linear",
                "Unit": "ng/ml",
                "QuantityPath": "Organism|PeripheralVenousBlood|Morphine|Plasma (Peripheral Venous Blood)",
                "QuantityType": "Drug, Observer",
                "Color": "#FF0000",
                "Area": "DataArea",
                "Index": 1
              }
            ],
            "Statistics": [
              {
                "Id": "ArithmeticMean",
                "LineStyle": "Solid"
              },
              {
                "Id": "Range90",
                "LineStyle": "Solid"
              }
            ]
          },
          "ObservedDataCollection": {
            "ObservedData": [
              "FINDLAY 1986 S po 15mg C",
              "FINDLAY 1986 S po 15mg M"
            ],
            "ApplyGrouping": false,
            "CurveOptions": [
              {
                "Caption": "FINDLAY 1986 S po 15mg C-Codeine-Peripheral Venous Blood-Plasma-Concentration  ",
                "Path": "FINDLAY 1986 S po 15mg C|ObservedData|Peripheral Venous Blood|Plasma|Codeine|Concentration  ",
                "CurveOptions": {
                  "LineStyle": "None",
                  "Symbol": "Circle"
                }
              },
              {
                "Caption": "FINDLAY 1986 S po 15mg M-Morphine-Peripheral Venous Blood-Plasma-Concentration  ",
                "Path": "FINDLAY 1986 S po 15mg M|ObservedData|Peripheral Venous Blood|Plasma|Morphine|Concentration  ",
                "CurveOptions": {
                  "Color": "#FF0000",
                  "LineStyle": "None",
                  "Symbol": "Circle"
                }
              }
            ]
          },
          "XAxisSettings": {
            "Min": 2.8263474325,
            "Max": 13.2720102972,
            "AutoRange": false
          },
          "YAxisSettings": {
            "Min": -3.0492221359,
            "Max": 58.1910236547,
            "AutoRange": false
          },
          "SecondaryYAxisSettings": [],
          "Name": "Time Profile Analysis",
          "FontAndSize": {
            "Fonts": {
              "AxisSize": 10,
              "LegendSize": 8,
              "TitleSize": 16,
              "DescriptionSize": 12,
              "OriginSize": 8,
              "FontFamilyName": "Microsoft Sans Serif",
              "WatermarkSize": 32
            }
          },
          "Settings": {
            "SideMarginsEnabled": true,
            "LegendPosition": "RightInside",
            "BackColor": "#00FFFFFF",
            "DiagramBackColor": "#FFFFFF"
          },
          "OriginText": "codeine-3.0\nAmerican po 15mgS\n2022-07-26 15:14"
        }
      ]
    },
    {
      "Name": "American po 30mgS",
      "Model": "4Comp",
      "ObservedData": [
        "FINDLAY 1986 S po 30mg M",
        "FINDLAY 1986 S po 30mg C"
      ],
      "Solver": {},
      "OutputSchema": [
        {
          "Parameters": [
            {
              "Name": "Start time",
              "Value": 0.0,
              "Unit": "h"
            },
            {
              "Name": "End time",
              "Value": 2.0,
              "Unit": "h"
            },
            {
              "Name": "Resolution",
              "Value": 20.0,
              "Unit": "pts/h"
            }
          ]
        },
        {
          "Parameters": [
            {
              "Name": "Start time",
              "Value": 2.0,
              "Unit": "h"
            },
            {
              "Name": "End time",
              "Value": 24.0,
              "Unit": "h"
            },
            {
              "Name": "Resolution",
              "Value": 4.0,
              "Unit": "pts/h"
            }
          ]
        }
      ],
      "Parameters": [
        {
          "Path": "Applications|po 30 mg|Solution|Application_1|ProtocolSchemaItem|Volume of water/body weight",
          "Value": 3.5,
          "Unit": "ml/kg"
        },
        {
          "Path": "Codeine-CYP2D6-recombinase|In vitro Vmax/recombinant enzyme",
          "Value": 2.16,
          "Unit": "pmol/min/pmol rec. enzyme"
        },
        {
          "Path": "CYP2D6|Reference concentration",
          "Value": 0.4,
          "Unit": "µmol/l"
        },
        {
          "Path": "CYP2D6|t1/2 (intestine)",
          "Value": 23.0,
          "Unit": "h"
        },
        {
          "Path": "CYP2D6|t1/2 (liver)",
          "Value": 51.0,
          "Unit": "h"
        },
        {
          "Path": "CYP3A4|Reference concentration",
          "Value": 4.32,
          "Unit": "µmol/l"
        },
        {
          "Path": "CYP3A4|t1/2 (intestine)",
          "Value": 23.0,
          "Unit": "h"
        },
        {
          "Path": "CYP3A4|t1/2 (liver)",
          "Value": 37.0,
          "Unit": "h"
        },
        {
          "Path": "UGT2B7|Reference concentration",
          "Value": 1.0,
          "Unit": "µmol/l"
        },
        {
          "Path": "UGT2B7|t1/2 (intestine)",
          "Value": 23.0,
          "Unit": "h"
        },
        {
          "Path": "UGT2B7|t1/2 (liver)",
          "Value": 36.0,
          "Unit": "h"
        }
      ],
      "OutputSelections": [
        "Organism|PeripheralVenousBlood|Codeine|Plasma (Peripheral Venous Blood)",
        "Organism|PeripheralVenousBlood|Morphine|Plasma (Peripheral Venous Blood)"
      ],
      "Population": "White American- 0F 2",
      "Compounds": [
        {
          "Name": "Codeine",
          "CalculationMethods": [
            "Cellular partition coefficient method - PK-Sim Standard",
            "Cellular permeability - PK-Sim Standard"
          ],
          "Processes": [
            {
              "Name": "CYP2D6-recombinase",
              "MoleculeName": "CYP2D6",
              "MetaboliteName": "Morphine"
            },
            {
              "Name": "CYP3A4-recombinase",
              "MoleculeName": "CYP3A4"
            },
            {
              "Name": "UGT2B7-microsomes",
              "MoleculeName": "UGT2B7"
            },
            {
              "SystemicProcessType": "Hepatic"
            },
            {
              "Name": "Renal Clearances-CL",
              "SystemicProcessType": "Renal"
            },
            {
              "SystemicProcessType": "GFR"
            }
          ],
          "Protocol": {
            "Name": "po 30 mg",
            "Formulations": [
              {
                "Name": "Solution",
                "Key": "Formulation"
              }
            ]
          }
        },
        {
          "Name": "Morphine",
          "CalculationMethods": [
            "Cellular partition coefficient method - Rodgers and Rowland",
            "Cellular permeability - PK-Sim Standard"
          ],
          "Processes": [
            {
              "MoleculeName": "CYP2D6"
            },
            {
              "MoleculeName": "CYP3A4"
            },
            {
              "Name": "UGT2B7-Mcrosome",
              "MoleculeName": "UGT2B7"
            },
            {
              "Name": "Renal Clearances-CL",
              "SystemicProcessType": "Renal"
            },
            {
              "SystemicProcessType": "GFR"
            }
          ]
        }
      ],
      "AdvancedParameters": [
        {
          "Name": "Codeine|Blood/Plasma concentration ratio",
          "Seed": 1742758218,
          "DistributionType": "Normal",
          "Parameters": [
            {
              "Name": "Mean",
              "Value": 2.8809986854
            },
            {
              "Name": "Deviation",
              "Value": 0.0
            }
          ]
        }
      ],
      "HasResults": true,
      "AlteredBuildingBlocks": [
        {
          "Name": "Codeine",
          "Type": "Compound"
        }
      ],
      "PopulationAnalyses": [
        {
          "Type": "TimeProfile",
          "Analysis": {
            "Fields": [
              {
                "Name": "Codeine-Peripheral Venous Blood-Plasma-Concentration",
                "Dimension": "Concentration (molar)",
                "Scaling": "Linear",
                "Unit": "ng/ml",
                "QuantityPath": "Organism|PeripheralVenousBlood|Codeine|Plasma (Peripheral Venous Blood)",
                "QuantityType": "Drug, Observer",
                "Color": "#000000",
                "Area": "DataArea"
              },
              {
                "Name": "Morphine-Peripheral Venous Blood-Plasma-Concentration",
                "Dimension": "Concentration (molar)",
                "Scaling": "Linear",
                "Unit": "ng/ml",
                "QuantityPath": "Organism|PeripheralVenousBlood|Morphine|Plasma (Peripheral Venous Blood)",
                "QuantityType": "Drug, Observer",
                "Color": "#FF0000",
                "Area": "DataArea",
                "Index": 1
              }
            ],
            "Statistics": [
              {
                "Id": "ArithmeticMean",
                "LineStyle": "Solid"
              },
              {
                "Id": "Range90",
                "LineStyle": "Solid"
              }
            ]
          },
          "ObservedDataCollection": {
            "ObservedData": [
              "FINDLAY 1986 S po 30mg C",
              "FINDLAY 1986 S po 30mg M"
            ],
            "ApplyGrouping": false,
            "CurveOptions": [
              {
                "Caption": "FINDLAY 1986 S po 30mg C-Codeine-Peripheral Venous Blood-Plasma-Concentration  ",
                "Path": "FINDLAY 1986 S po 30mg C|ObservedData|Peripheral Venous Blood|Plasma|Codeine|Concentration  ",
                "CurveOptions": {
                  "LineStyle": "None",
                  "Symbol": "Circle"
                }
              },
              {
                "Caption": "FINDLAY 1986 S po 30mg M-Morphine-Peripheral Venous Blood-Plasma-Concentration  ",
                "Path": "FINDLAY 1986 S po 30mg M|ObservedData|Peripheral Venous Blood|Plasma|Morphine|Concentration  ",
                "CurveOptions": {
                  "Color": "#FF0000",
                  "LineStyle": "None",
                  "Symbol": "Circle"
                }
              }
            ]
          },
          "XAxisSettings": {
            "Min": 0.3343690242,
            "Max": 11.3268069522,
            "AutoRange": false
          },
          "YAxisSettings": {
            "Min": -15.3470083981,
            "Max": 105.7121465182,
            "AutoRange": false
          },
          "SecondaryYAxisSettings": [],
          "Name": "Time Profile Analysis",
          "FontAndSize": {
            "Fonts": {
              "AxisSize": 10,
              "LegendSize": 8,
              "TitleSize": 16,
              "DescriptionSize": 12,
              "OriginSize": 8,
              "FontFamilyName": "Microsoft Sans Serif",
              "WatermarkSize": 32
            }
          },
          "Settings": {
            "SideMarginsEnabled": true,
            "LegendPosition": "RightInside",
            "BackColor": "#00FFFFFF",
            "DiagramBackColor": "#FFFFFF"
          },
          "OriginText": "codeine-3.0\nAmerican po 30mgS\n2022-07-26 15:16"
        }
      ]
    },
    {
      "Name": "American po 60mgS",
      "Model": "4Comp",
      "ObservedData": [
        "FINDLAY 1986 S po 60 mg M",
        "FINDLAY 1986 S po 60mg C"
      ],
      "Solver": {},
      "OutputSchema": [
        {
          "Parameters": [
            {
              "Name": "Start time",
              "Value": 0.0,
              "Unit": "h"
            },
            {
              "Name": "End time",
              "Value": 2.0,
              "Unit": "h"
            },
            {
              "Name": "Resolution",
              "Value": 20.0,
              "Unit": "pts/h"
            }
          ]
        },
        {
          "Parameters": [
            {
              "Name": "Start time",
              "Value": 2.0,
              "Unit": "h"
            },
            {
              "Name": "End time",
              "Value": 24.0,
              "Unit": "h"
            },
            {
              "Name": "Resolution",
              "Value": 4.0,
              "Unit": "pts/h"
            }
          ]
        }
      ],
      "Parameters": [
        {
          "Path": "Applications|po 60 mg|Solution|Application_1|ProtocolSchemaItem|Volume of water/body weight",
          "Value": 3.5,
          "Unit": "ml/kg"
        },
        {
          "Path": "CYP2D6|Reference concentration",
          "Value": 0.4,
          "Unit": "µmol/l"
        },
        {
          "Path": "CYP2D6|t1/2 (intestine)",
          "Value": 23.0,
          "Unit": "h"
        },
        {
          "Path": "CYP2D6|t1/2 (liver)",
          "Value": 51.0,
          "Unit": "h"
        },
        {
          "Path": "CYP3A4|Reference concentration",
          "Value": 4.32,
          "Unit": "µmol/l"
        },
        {
          "Path": "CYP3A4|t1/2 (intestine)",
          "Value": 23.0,
          "Unit": "h"
        },
        {
          "Path": "CYP3A4|t1/2 (liver)",
          "Value": 37.0,
          "Unit": "h"
        },
        {
          "Path": "UGT2B7|Reference concentration",
          "Value": 1.0,
          "Unit": "µmol/l"
        },
        {
          "Path": "UGT2B7|t1/2 (intestine)",
          "Value": 23.0,
          "Unit": "h"
        },
        {
          "Path": "UGT2B7|t1/2 (liver)",
          "Value": 36.0,
          "Unit": "h"
        }
      ],
      "OutputSelections": [
        "Organism|PeripheralVenousBlood|Codeine|Plasma (Peripheral Venous Blood)",
        "Organism|PeripheralVenousBlood|Morphine|Plasma (Peripheral Venous Blood)"
      ],
      "Population": "White American- 0F",
      "Compounds": [
        {
          "Name": "Codeine",
          "CalculationMethods": [
            "Cellular partition coefficient method - PK-Sim Standard",
            "Cellular permeability - PK-Sim Standard"
          ],
          "Processes": [
            {
              "Name": "CYP2D6-recombinase",
              "MoleculeName": "CYP2D6",
              "MetaboliteName": "Morphine"
            },
            {
              "Name": "CYP3A4-recombinase",
              "MoleculeName": "CYP3A4"
            },
            {
              "Name": "UGT2B7-microsomes",
              "MoleculeName": "UGT2B7"
            },
            {
              "SystemicProcessType": "Hepatic"
            },
            {
              "Name": "Renal Clearances-CL",
              "SystemicProcessType": "Renal"
            },
            {
              "SystemicProcessType": "GFR"
            }
          ],
          "Protocol": {
            "Name": "po 60 mg",
            "Formulations": [
              {
                "Name": "Solution",
                "Key": "Formulation"
              }
            ]
          }
        },
        {
          "Name": "Morphine",
          "CalculationMethods": [
            "Cellular partition coefficient method - Rodgers and Rowland",
            "Cellular permeability - PK-Sim Standard"
          ],
          "Processes": [
            {
              "MoleculeName": "CYP2D6"
            },
            {
              "MoleculeName": "CYP3A4"
            },
            {
              "Name": "UGT2B7-Mcrosome",
              "MoleculeName": "UGT2B7"
            },
            {
              "Name": "Renal Clearances-CL",
              "SystemicProcessType": "Renal"
            },
            {
              "SystemicProcessType": "GFR"
            }
          ]
        }
      ],
      "AdvancedParameters": [
        {
          "Name": "Codeine|Blood/Plasma concentration ratio",
          "Seed": 1742718968,
          "DistributionType": "Normal",
          "Parameters": [
            {
              "Name": "Mean",
              "Value": 2.8809986854
            },
            {
              "Name": "Deviation",
              "Value": 0.0
            }
          ]
        }
      ],
      "HasResults": true,
      "PopulationAnalyses": [
        {
          "Type": "TimeProfile",
          "Analysis": {
            "Fields": [
              {
                "Name": "Codeine-Peripheral Venous Blood-Plasma-Concentration",
                "Dimension": "Concentration (molar)",
                "Scaling": "Linear",
                "Unit": "ng/ml",
                "QuantityPath": "Organism|PeripheralVenousBlood|Codeine|Plasma (Peripheral Venous Blood)",
                "QuantityType": "Drug, Observer",
                "Color": "#000000",
                "Area": "DataArea"
              },
              {
                "Name": "Morphine-Peripheral Venous Blood-Plasma-Concentration",
                "Dimension": "Concentration (molar)",
                "Scaling": "Linear",
                "Unit": "ng/ml",
                "QuantityPath": "Organism|PeripheralVenousBlood|Morphine|Plasma (Peripheral Venous Blood)",
                "QuantityType": "Drug, Observer",
                "Color": "#FF0000",
                "Area": "DataArea",
                "Index": 1
              }
            ],
            "Statistics": [
              {
                "Id": "ArithmeticMean",
                "LineStyle": "Solid"
              },
              {
                "Id": "Range90",
                "LineStyle": "Solid"
              }
            ]
          },
          "ObservedDataCollection": {
            "ObservedData": [
              "FINDLAY 1986 S po 60 mg M",
              "FINDLAY 1986 S po 60mg C"
            ],
            "ApplyGrouping": false,
            "CurveOptions": [
              {
                "Caption": "FINDLAY 1986 S po 60 mg M-Morphine-Peripheral Venous Blood-Plasma-Concentration  ",
                "Path": "FINDLAY 1986 S po 60 mg M|ObservedData|Peripheral Venous Blood|Plasma|Morphine|Concentration  ",
                "CurveOptions": {
                  "LineStyle": "None",
                  "Symbol": "Circle"
                }
              },
              {
                "Caption": "FINDLAY 1986 S po 60mg C-Codeine-Peripheral Venous Blood-Plasma-Concentration  ",
                "Path": "FINDLAY 1986 S po 60mg C|ObservedData|Peripheral Venous Blood|Plasma|Codeine|Concentration  ",
                "CurveOptions": {
                  "Color": "#0000FF",
                  "LineStyle": "None",
                  "Symbol": "Circle"
                }
              }
            ]
          },
          "XAxisSettings": {
            "Min": -0.7285610258,
            "Max": 7.9677262831,
            "AutoRange": false
          },
          "YAxisSettings": {
            "Min": -35.5367708278,
            "Max": 160.3441475176,
            "AutoRange": false
          },
          "SecondaryYAxisSettings": [],
          "Name": "Time Profile Analysis",
          "FontAndSize": {
            "Fonts": {
              "AxisSize": 10,
              "LegendSize": 8,
              "TitleSize": 16,
              "DescriptionSize": 12,
              "OriginSize": 8,
              "FontFamilyName": "Microsoft Sans Serif",
              "WatermarkSize": 32
            }
          },
          "Settings": {
            "SideMarginsEnabled": true,
            "LegendPosition": "RightInside",
            "BackColor": "#00FFFFFF",
            "DiagramBackColor": "#FFFFFF"
          },
          "OriginText": "codeine-2.0\nAmerican po 60mgS\n2022-06-01 11:32"
        }
      ]
    },
    {
      "Name": "American po 100mgS",
      "Model": "4Comp",
      "ObservedData": [
        "Weingarten 1995 S po 100mg C"
      ],
      "Solver": {},
      "OutputSchema": [
        {
          "Parameters": [
            {
              "Name": "Start time",
              "Value": 0.0,
              "Unit": "h"
            },
            {
              "Name": "End time",
              "Value": 2.0,
              "Unit": "h"
            },
            {
              "Name": "Resolution",
              "Value": 20.0,
              "Unit": "pts/h"
            }
          ]
        },
        {
          "Parameters": [
            {
              "Name": "Start time",
              "Value": 2.0,
              "Unit": "h"
            },
            {
              "Name": "End time",
              "Value": 24.0,
              "Unit": "h"
            },
            {
              "Name": "Resolution",
              "Value": 4.0,
              "Unit": "pts/h"
            }
          ]
        }
      ],
      "Parameters": [
        {
          "Path": "Applications|po 100 mg|Solution|Application_1|ProtocolSchemaItem|Volume of water/body weight",
          "Value": 3.5,
          "Unit": "ml/kg"
        },
        {
          "Path": "Codeine|Use pH- and pKa-dependent penalty factor for charged molecule fraction",
          "Value": 1.0,
          "ValueOrigin": {
            "Source": "Unknown"
          }
        },
        {
          "Path": "CYP2D6|Reference concentration",
          "Value": 0.4,
          "Unit": "µmol/l"
        },
        {
          "Path": "CYP2D6|t1/2 (intestine)",
          "Value": 23.0,
          "Unit": "h"
        },
        {
          "Path": "CYP2D6|t1/2 (liver)",
          "Value": 51.0,
          "Unit": "h"
        },
        {
          "Path": "CYP3A4|Reference concentration",
          "Value": 4.32,
          "Unit": "µmol/l"
        },
        {
          "Path": "CYP3A4|t1/2 (intestine)",
          "Value": 23.0,
          "Unit": "h"
        },
        {
          "Path": "CYP3A4|t1/2 (liver)",
          "Value": 37.0,
          "Unit": "h"
        },
        {
          "Path": "UGT2B7|Reference concentration",
          "Value": 1.0,
          "Unit": "µmol/l"
        },
        {
          "Path": "UGT2B7|t1/2 (intestine)",
          "Value": 23.0,
          "Unit": "h"
        },
        {
          "Path": "UGT2B7|t1/2 (liver)",
          "Value": 36.0,
          "Unit": "h"
        }
      ],
      "OutputSelections": [
        "Organism|PeripheralVenousBlood|Codeine|Plasma (Peripheral Venous Blood)",
        "Organism|PeripheralVenousBlood|Morphine|Plasma (Peripheral Venous Blood)"
      ],
      "Population": "White American- 0F",
      "Compounds": [
        {
          "Name": "Codeine",
          "CalculationMethods": [
            "Cellular partition coefficient method - PK-Sim Standard",
            "Cellular permeability - PK-Sim Standard"
          ],
          "Processes": [
            {
              "Name": "CYP2D6-recombinase",
              "MoleculeName": "CYP2D6",
              "MetaboliteName": "Morphine"
            },
            {
              "Name": "CYP3A4-recombinase",
              "MoleculeName": "CYP3A4"
            },
            {
              "Name": "UGT2B7-microsomes",
              "MoleculeName": "UGT2B7"
            },
            {
              "SystemicProcessType": "Hepatic"
            },
            {
              "Name": "Renal Clearances-CL",
              "SystemicProcessType": "Renal"
            },
            {
              "SystemicProcessType": "GFR"
            }
          ],
          "Protocol": {
            "Name": "po 100 mg",
            "Formulations": [
              {
                "Name": "Solution",
                "Key": "Formulation"
              }
            ]
          }
        },
        {
          "Name": "Morphine",
          "CalculationMethods": [
            "Cellular partition coefficient method - Rodgers and Rowland",
            "Cellular permeability - PK-Sim Standard"
          ],
          "Processes": [
            {
              "MoleculeName": "CYP2D6"
            },
            {
              "MoleculeName": "CYP3A4"
            },
            {
              "Name": "UGT2B7-Mcrosome",
              "MoleculeName": "UGT2B7"
            },
            {
              "Name": "Renal Clearances-CL",
              "SystemicProcessType": "Renal"
            },
            {
              "SystemicProcessType": "GFR"
            }
          ]
        }
      ],
      "AdvancedParameters": [
        {
          "Name": "Codeine|Blood/Plasma concentration ratio",
          "Seed": 1729709718,
          "DistributionType": "Normal",
          "Parameters": [
            {
              "Name": "Mean",
              "Value": 2.88
            },
            {
              "Name": "Deviation",
              "Value": 0.0
            }
          ]
        },
        {
          "Name": "Morphine|Blood/Plasma concentration ratio",
          "Seed": 1729872671,
          "DistributionType": "Normal",
          "Parameters": [
            {
              "Name": "Mean",
              "Value": 0.7668457764
            },
            {
              "Name": "Deviation",
              "Value": 0.0
            }
          ]
        }
      ],
      "HasResults": true,
      "PopulationAnalyses": [
        {
          "Type": "TimeProfile",
          "Analysis": {
            "Fields": [
              {
                "Name": "Codeine-Peripheral Venous Blood-Plasma-Concentration",
                "Dimension": "Concentration (molar)",
                "Scaling": "Linear",
                "Unit": "ng/ml",
                "QuantityPath": "Organism|PeripheralVenousBlood|Codeine|Plasma (Peripheral Venous Blood)",
                "QuantityType": "Drug, Observer",
                "Color": "#000000",
                "Area": "DataArea"
              },
              {
                "Name": "Morphine-Peripheral Venous Blood-Plasma-Concentration",
                "Dimension": "Concentration (molar)",
                "Scaling": "Linear",
                "Unit": "ng/ml",
                "QuantityPath": "Organism|PeripheralVenousBlood|Morphine|Plasma (Peripheral Venous Blood)",
                "QuantityType": "Drug, Observer",
                "Color": "#FF0000",
                "Area": "DataArea",
                "Index": 1
              }
            ],
            "Statistics": [
              {
                "Id": "ArithmeticMean",
                "LineStyle": "Solid"
              },
              {
                "Id": "Range90",
                "LineStyle": "Solid"
              }
            ]
          },
          "ObservedDataCollection": {
            "ObservedData": [
              "Weingarten 1995 S po 100mg C"
            ],
            "ApplyGrouping": false,
            "CurveOptions": [
              {
                "Caption": "Weingarten 1995 S po 100mg C-Codeine-Peripheral Venous Blood-Plasma-Concentration  ",
                "Path": "Weingarten 1995 S po 100mg C|ObservedData|Peripheral Venous Blood|Plasma|Codeine|Concentration  ",
                "CurveOptions": {
                  "LineStyle": "None",
                  "Symbol": "Circle"
                }
              }
            ]
          },
          "XAxisSettings": {
            "Min": 0.0,
            "Max": 24.0,
            "AutoRange": false
          },
          "YAxisSettings": {
            "AutoRange": true
          },
          "SecondaryYAxisSettings": [],
          "Name": "Time Profile Analysis",
          "FontAndSize": {
            "Fonts": {
              "AxisSize": 10,
              "LegendSize": 8,
              "TitleSize": 16,
              "DescriptionSize": 12,
              "OriginSize": 8,
              "FontFamilyName": "Microsoft Sans Serif",
              "WatermarkSize": 32
            }
          },
          "Settings": {
            "SideMarginsEnabled": true,
            "LegendPosition": "RightInside",
            "BackColor": "#00FFFFFF",
            "DiagramBackColor": "#FFFFFF"
          },
          "OriginText": "codeine-3.0\nAmerican po 100mgS\n2022-06-23 11:02"
        }
      ]
    },
    {
      "Name": "Euro po 100mg",
      "Model": "4Comp",
      "ObservedData": [
        "Susanne 2002 T po 100mg M",
        "Susanne 2002 T po 100mg C"
      ],
      "Solver": {},
      "OutputSchema": [
        {
          "Parameters": [
            {
              "Name": "Start time",
              "Value": 0.0,
              "Unit": "h"
            },
            {
              "Name": "End time",
              "Value": 2.0,
              "Unit": "h"
            },
            {
              "Name": "Resolution",
              "Value": 20.0,
              "Unit": "pts/h"
            }
          ]
        },
        {
          "Parameters": [
            {
              "Name": "Start time",
              "Value": 2.0,
              "Unit": "h"
            },
            {
              "Name": "End time",
              "Value": 24.0,
              "Unit": "h"
            },
            {
              "Name": "Resolution",
              "Value": 4.0,
              "Unit": "pts/h"
            }
          ]
        }
      ],
      "Parameters": [
        {
          "Path": "Applications|po 100 mg|Tablet|Application_1|ProtocolSchemaItem|Volume of water/body weight",
          "Value": 3.5,
          "Unit": "ml/kg"
        },
        {
          "Path": "CYP2D6|Reference concentration",
          "Value": 0.4,
          "Unit": "µmol/l"
        },
        {
          "Path": "CYP2D6|t1/2 (intestine)",
          "Value": 23.0,
          "Unit": "h"
        },
        {
          "Path": "CYP2D6|t1/2 (liver)",
          "Value": 51.0,
          "Unit": "h"
        },
        {
          "Path": "CYP3A4|Reference concentration",
          "Value": 4.32,
          "Unit": "µmol/l"
        },
        {
          "Path": "CYP3A4|t1/2 (intestine)",
          "Value": 23.0,
          "Unit": "h"
        },
        {
          "Path": "CYP3A4|t1/2 (liver)",
          "Value": 37.0,
          "Unit": "h"
        },
        {
          "Path": "UGT2B7|Reference concentration",
          "Value": 1.0,
          "Unit": "µmol/l"
        },
        {
          "Path": "UGT2B7|t1/2 (intestine)",
          "Value": 23.0,
          "Unit": "h"
        },
        {
          "Path": "UGT2B7|t1/2 (liver)",
          "Value": 36.0,
          "Unit": "h"
        }
      ],
      "OutputSelections": [
        "Organism|PeripheralVenousBlood|Codeine|Plasma (Peripheral Venous Blood)",
        "Organism|PeripheralVenousBlood|Morphine|Plasma (Peripheral Venous Blood)"
      ],
      "Population": "Euro 0F",
      "Compounds": [
        {
          "Name": "Codeine",
          "CalculationMethods": [
            "Cellular partition coefficient method - PK-Sim Standard",
            "Cellular permeability - PK-Sim Standard"
          ],
          "Processes": [
            {
              "Name": "CYP2D6-recombinase",
              "MoleculeName": "CYP2D6",
              "MetaboliteName": "Morphine"
            },
            {
              "Name": "CYP3A4-recombinase",
              "MoleculeName": "CYP3A4"
            },
            {
              "Name": "UGT2B7-microsomes",
              "MoleculeName": "UGT2B7"
            },
            {
              "SystemicProcessType": "Hepatic"
            },
            {
              "Name": "Renal Clearances-CL",
              "SystemicProcessType": "Renal"
            },
            {
              "SystemicProcessType": "GFR"
            }
          ],
          "Protocol": {
            "Name": "po 100 mg",
            "Formulations": [
              {
                "Name": "Tablet",
                "Key": "Formulation"
              }
            ]
          }
        },
        {
          "Name": "Morphine",
          "CalculationMethods": [
            "Cellular partition coefficient method - Rodgers and Rowland",
            "Cellular permeability - PK-Sim Standard"
          ],
          "Processes": [
            {
              "MoleculeName": "CYP2D6"
            },
            {
              "MoleculeName": "CYP3A4"
            },
            {
              "Name": "UGT2B7-Mcrosome",
              "MoleculeName": "UGT2B7"
            },
            {
              "Name": "Renal Clearances-CL",
              "SystemicProcessType": "Renal"
            },
            {
              "SystemicProcessType": "GFR"
            }
          ]
        }
      ],
      "HasResults": true,
      "PopulationAnalyses": [
        {
          "Type": "TimeProfile",
          "Analysis": {
            "Fields": [
              {
                "Name": "Codeine-Peripheral Venous Blood-Plasma-Concentration",
                "Dimension": "Concentration (molar)",
                "Scaling": "Linear",
                "Unit": "ng/ml",
                "QuantityPath": "Organism|PeripheralVenousBlood|Codeine|Plasma (Peripheral Venous Blood)",
                "QuantityType": "Drug, Observer",
                "Color": "#000000",
                "Area": "DataArea"
              },
              {
                "Name": "Morphine-Peripheral Venous Blood-Plasma-Concentration",
                "Dimension": "Concentration (molar)",
                "Scaling": "Linear",
                "Unit": "ng/ml",
                "QuantityPath": "Organism|PeripheralVenousBlood|Morphine|Plasma (Peripheral Venous Blood)",
                "QuantityType": "Drug, Observer",
                "Color": "#FF0000",
                "Area": "DataArea",
                "Index": 1
              }
            ],
            "Statistics": [
              {
                "Id": "ArithmeticMean",
                "LineStyle": "Solid"
              },
              {
                "Id": "Range90",
                "LineStyle": "Solid"
              }
            ]
          },
          "ObservedDataCollection": {
            "ObservedData": [
              "Susanne 2002 T po 100mg C",
              "Susanne 2002 T po 100mg M"
            ],
            "ApplyGrouping": false,
            "CurveOptions": [
              {
                "Caption": "Susanne 2002 T po 100mg C-Codeine-Peripheral Venous Blood-Plasma-Concentration  ",
                "Path": "Susanne 2002 T po 100mg C|ObservedData|Peripheral Venous Blood|Plasma|Codeine|Concentration  ",
                "CurveOptions": {
                  "LineStyle": "None",
                  "Symbol": "Circle"
                }
              },
              {
                "Caption": "Susanne 2002 T po 100mg M-Morphine-Peripheral Venous Blood-Plasma-Concentration  ",
                "Path": "Susanne 2002 T po 100mg M|ObservedData|Peripheral Venous Blood|Plasma|Morphine|Concentration  ",
                "CurveOptions": {
                  "Color": "#FF0000",
                  "LineStyle": "None",
                  "Symbol": "Circle"
                }
              }
            ]
          },
          "XAxisSettings": {
            "Min": -1.6,
            "Max": 13.9944058362,
            "AutoRange": false
          },
          "YAxisSettings": {
            "AutoRange": true
          },
          "SecondaryYAxisSettings": [],
          "Name": "Time Profile Analysis",
          "FontAndSize": {
            "Fonts": {
              "AxisSize": 10,
              "LegendSize": 8,
              "TitleSize": 16,
              "DescriptionSize": 12,
              "OriginSize": 8,
              "FontFamilyName": "Microsoft Sans Serif",
              "WatermarkSize": 32
            }
          },
          "Settings": {
            "SideMarginsEnabled": true,
            "LegendPosition": "RightInside",
            "BackColor": "#00FFFFFF",
            "DiagramBackColor": "#FFFFFF"
          },
          "OriginText": "codeine-2.0\nEuro po 100mg\n2022-06-01 11:38"
        }
      ]
    },
    {
      "Name": "American po 60mg q8h",
      "Model": "4Comp",
      "ObservedData": [
        "Quiding 1986 T po 60mg q8h C",
        "Quiding 1986 T po 60mg q8h M"
      ],
      "Solver": {},
      "OutputSchema": [
        {
          "Parameters": [
            {
              "Name": "Start time",
              "Value": 0.0,
              "Unit": "h"
            },
            {
              "Name": "End time",
              "Value": 2.0,
              "Unit": "h"
            },
            {
              "Name": "Resolution",
              "Value": 20.0,
              "Unit": "pts/h"
            }
          ]
        },
        {
          "Parameters": [
            {
              "Name": "Start time",
              "Value": 2.0,
              "Unit": "h"
            },
            {
              "Name": "End time",
              "Value": 24.0,
              "Unit": "h"
            },
            {
              "Name": "Resolution",
              "Value": 4.0,
              "Unit": "pts/h"
            }
          ]
        }
      ],
      "Parameters": [
        {
          "Path": "Applications|po 60 mg q8h|Tablet|Application_1|ProtocolSchemaItem|Volume of water/body weight",
          "Value": 3.5,
          "Unit": "ml/kg"
        },
        {
          "Path": "Applications|po 60 mg q8h|Tablet|Application_2|ProtocolSchemaItem|Volume of water/body weight",
          "Value": 3.5,
          "Unit": "ml/kg"
        },
        {
          "Path": "Applications|po 60 mg q8h|Tablet|Application_3|ProtocolSchemaItem|Volume of water/body weight",
          "Value": 3.5,
          "Unit": "ml/kg"
        },
        {
          "Path": "Applications|po 60 mg q8h|Tablet|Application_4|ProtocolSchemaItem|Volume of water/body weight",
          "Value": 3.5,
          "Unit": "ml/kg"
        },
        {
          "Path": "Applications|po 60 mg q8h|Tablet|Application_5|ProtocolSchemaItem|Volume of water/body weight",
          "Value": 3.5,
          "Unit": "ml/kg"
        },
        {
          "Path": "Applications|po 60 mg q8h|Tablet|Application_6|ProtocolSchemaItem|Volume of water/body weight",
          "Value": 3.5,
          "Unit": "ml/kg"
        },
        {
          "Path": "Applications|po 60 mg q8h|Tablet|Application_7|ProtocolSchemaItem|Volume of water/body weight",
          "Value": 3.5,
          "Unit": "ml/kg"
        },
        {
          "Path": "Applications|po 60 mg q8h|Tablet|Application_8|ProtocolSchemaItem|Volume of water/body weight",
          "Value": 3.5,
          "Unit": "ml/kg"
        },
        {
          "Path": "Applications|po 60 mg q8h|Tablet|Application_9|ProtocolSchemaItem|Volume of water/body weight",
          "Value": 3.5,
          "Unit": "ml/kg"
        },
        {
          "Path": "CYP2D6|Reference concentration",
          "Value": 0.4,
          "Unit": "µmol/l"
        },
        {
          "Path": "CYP2D6|t1/2 (intestine)",
          "Value": 23.0,
          "Unit": "h"
        },
        {
          "Path": "CYP2D6|t1/2 (liver)",
          "Value": 51.0,
          "Unit": "h"
        },
        {
          "Path": "CYP3A4|Reference concentration",
          "Value": 4.32,
          "Unit": "µmol/l"
        },
        {
          "Path": "CYP3A4|t1/2 (intestine)",
          "Value": 23.0,
          "Unit": "h"
        },
        {
          "Path": "CYP3A4|t1/2 (liver)",
          "Value": 37.0,
          "Unit": "h"
        },
        {
          "Path": "UGT2B7|Reference concentration",
          "Value": 1.0,
          "Unit": "µmol/l"
        },
        {
          "Path": "UGT2B7|t1/2 (intestine)",
          "Value": 23.0,
          "Unit": "h"
        },
        {
          "Path": "UGT2B7|t1/2 (liver)",
          "Value": 36.0,
          "Unit": "h"
        }
      ],
      "OutputSelections": [
        "Organism|PeripheralVenousBlood|Codeine|Plasma (Peripheral Venous Blood)",
        "Organism|PeripheralVenousBlood|Morphine|Plasma (Peripheral Venous Blood)"
      ],
      "Population": "White American- 0F 2",
      "Compounds": [
        {
          "Name": "Codeine",
          "CalculationMethods": [
            "Cellular partition coefficient method - PK-Sim Standard",
            "Cellular permeability - PK-Sim Standard"
          ],
          "Processes": [
            {
              "Name": "CYP2D6-recombinase",
              "MoleculeName": "CYP2D6",
              "MetaboliteName": "Morphine"
            },
            {
              "Name": "CYP3A4-recombinase",
              "MoleculeName": "CYP3A4"
            },
            {
              "Name": "UGT2B7-microsomes",
              "MoleculeName": "UGT2B7"
            },
            {
              "SystemicProcessType": "Hepatic"
            },
            {
              "Name": "Renal Clearances-CL",
              "SystemicProcessType": "Renal"
            },
            {
              "SystemicProcessType": "GFR"
            }
          ],
          "Protocol": {
            "Name": "po 60 mg q8h",
            "Formulations": [
              {
                "Name": "Tablet",
                "Key": "Formulation"
              }
            ]
          }
        },
        {
          "Name": "Morphine",
          "CalculationMethods": [
            "Cellular partition coefficient method - Rodgers and Rowland",
            "Cellular permeability - PK-Sim Standard"
          ],
          "Processes": [
            {
              "MoleculeName": "CYP2D6"
            },
            {
              "MoleculeName": "CYP3A4"
            },
            {
              "Name": "UGT2B7-Mcrosome",
              "MoleculeName": "UGT2B7"
            },
            {
              "Name": "Renal Clearances-CL",
              "SystemicProcessType": "Renal"
            },
            {
              "SystemicProcessType": "GFR"
            }
          ]
        }
      ],
      "HasResults": true,
      "PopulationAnalyses": [
        {
          "Type": "TimeProfile",
          "Analysis": {
            "Fields": [
              {
                "Name": "Codeine-Peripheral Venous Blood-Plasma-Concentration",
                "Dimension": "Concentration (molar)",
                "Scaling": "Linear",
                "Unit": "ng/ml",
                "QuantityPath": "Organism|PeripheralVenousBlood|Codeine|Plasma (Peripheral Venous Blood)",
                "QuantityType": "Drug, Observer",
                "Color": "#000000",
                "Area": "DataArea"
              },
              {
                "Name": "Morphine-Peripheral Venous Blood-Plasma-Concentration",
                "Dimension": "Concentration (molar)",
                "Scaling": "Linear",
                "Unit": "ng/ml",
                "QuantityPath": "Organism|PeripheralVenousBlood|Morphine|Plasma (Peripheral Venous Blood)",
                "QuantityType": "Drug, Observer",
                "Color": "#FF0000",
                "Area": "DataArea",
                "Index": 1
              }
            ],
            "Statistics": [
              {
                "Id": "ArithmeticMean",
                "LineStyle": "Solid"
              },
              {
                "Id": "Range90",
                "LineStyle": "Solid"
              }
            ]
          },
          "ObservedDataCollection": {
            "ObservedData": [
              "Quiding 1986 T po 60mg q8h C",
              "Quiding 1986 T po 60mg q8h M"
            ],
            "ApplyGrouping": false,
            "CurveOptions": [
              {
                "Caption": "Quiding 1986 T po 60mg q8h C-Codeine-Peripheral Venous Blood-Plasma-Concentration  ",
                "Path": "Quiding 1986 T po 60mg q8h C|ObservedData|Peripheral Venous Blood|Plasma|Codeine|Concentration  ",
                "CurveOptions": {
                  "Color": "#FF00FF",
                  "LineStyle": "None",
                  "Symbol": "Circle"
                }
              },
              {
                "Caption": "Quiding 1986 T po 60mg q8h M-Morphine-Peripheral Venous Blood-Plasma-Concentration  ",
                "Path": "Quiding 1986 T po 60mg q8h M|ObservedData|Peripheral Venous Blood|Plasma|Morphine|Concentration  ",
                "CurveOptions": {
                  "Color": "#FF8C00",
                  "LineStyle": "None",
                  "Symbol": "Circle"
                }
              }
            ]
          },
          "XAxisSettings": {
            "AutoRange": true
          },
          "YAxisSettings": {
            "AutoRange": true
          },
          "SecondaryYAxisSettings": [],
          "Name": "Time Profile Analysis",
          "FontAndSize": {
            "Fonts": {
              "AxisSize": 10,
              "LegendSize": 8,
              "TitleSize": 16,
              "DescriptionSize": 12,
              "OriginSize": 8,
              "FontFamilyName": "Microsoft Sans Serif",
              "WatermarkSize": 32
            }
          },
          "Settings": {
            "SideMarginsEnabled": true,
            "LegendPosition": "RightInside",
            "BackColor": "#00FFFFFF",
            "DiagramBackColor": "#FFFFFF"
          },
          "OriginText": "codeine-3.0\nAmerican po 60mg q8h\n2022-06-23 12:17"
        }
      ]
    },
    {
      "Name": "African American po 60mgC",
      "Model": "4Comp",
      "ObservedData": [
        "Insook 2002 C po 60mg C"
      ],
      "Solver": {},
      "OutputSchema": [
        {
          "Parameters": [
            {
              "Name": "Start time",
              "Value": 0.0,
              "Unit": "h"
            },
            {
              "Name": "End time",
              "Value": 2.0,
              "Unit": "h"
            },
            {
              "Name": "Resolution",
              "Value": 20.0,
              "Unit": "pts/h"
            }
          ]
        },
        {
          "Parameters": [
            {
              "Name": "Start time",
              "Value": 2.0,
              "Unit": "h"
            },
            {
              "Name": "End time",
              "Value": 24.0,
              "Unit": "h"
            },
            {
              "Name": "Resolution",
              "Value": 4.0,
              "Unit": "pts/h"
            }
          ]
        }
      ],
      "Parameters": [
        {
          "Path": "Applications|po 60 mg|Capsule|Application_1|ProtocolSchemaItem|Volume of water/body weight",
          "Value": 3.5,
          "Unit": "ml/kg"
        },
        {
          "Path": "CYP2D6|Reference concentration",
          "Value": 0.4,
          "Unit": "µmol/l"
        },
        {
          "Path": "CYP2D6|t1/2 (intestine)",
          "Value": 23.0,
          "Unit": "h"
        },
        {
          "Path": "CYP2D6|t1/2 (liver)",
          "Value": 51.0,
          "Unit": "h"
        },
        {
          "Path": "CYP3A4|Reference concentration",
          "Value": 4.32,
          "Unit": "µmol/l"
        },
        {
          "Path": "CYP3A4|t1/2 (intestine)",
          "Value": 23.0,
          "Unit": "h"
        },
        {
          "Path": "CYP3A4|t1/2 (liver)",
          "Value": 37.0,
          "Unit": "h"
        },
        {
          "Path": "UGT2B7|Reference concentration",
          "Value": 1.0,
          "Unit": "µmol/l"
        },
        {
          "Path": "UGT2B7|t1/2 (intestine)",
          "Value": 23.0,
          "Unit": "h"
        },
        {
          "Path": "UGT2B7|t1/2 (liver)",
          "Value": 36.0,
          "Unit": "h"
        }
      ],
      "OutputSelections": [
        "Organism|PeripheralVenousBlood|Codeine|Plasma (Peripheral Venous Blood)",
        "Organism|PeripheralVenousBlood|Morphine|Plasma (Peripheral Venous Blood)"
      ],
      "Population": "African American 0F",
      "Compounds": [
        {
          "Name": "Codeine",
          "CalculationMethods": [
            "Cellular partition coefficient method - PK-Sim Standard",
            "Cellular permeability - PK-Sim Standard"
          ],
          "Processes": [
            {
              "Name": "CYP2D6-recombinase",
              "MoleculeName": "CYP2D6",
              "MetaboliteName": "Morphine"
            },
            {
              "Name": "CYP3A4-recombinase",
              "MoleculeName": "CYP3A4"
            },
            {
              "Name": "UGT2B7-microsomes",
              "MoleculeName": "UGT2B7"
            },
            {
              "SystemicProcessType": "Hepatic"
            },
            {
              "Name": "Renal Clearances-CL",
              "SystemicProcessType": "Renal"
            },
            {
              "SystemicProcessType": "GFR"
            }
          ],
          "Protocol": {
            "Name": "po 60 mg",
            "Formulations": [
              {
                "Name": "Capsule",
                "Key": "Formulation"
              }
            ]
          }
        },
        {
          "Name": "Morphine",
          "CalculationMethods": [
            "Cellular partition coefficient method - Rodgers and Rowland",
            "Cellular permeability - PK-Sim Standard"
          ],
          "Processes": [
            {
              "MoleculeName": "CYP2D6"
            },
            {
              "MoleculeName": "CYP3A4"
            },
            {
              "Name": "UGT2B7-Mcrosome",
              "MoleculeName": "UGT2B7"
            },
            {
              "Name": "Renal Clearances-CL",
              "SystemicProcessType": "Renal"
            },
            {
              "SystemicProcessType": "GFR"
            }
          ]
        }
      ],
      "HasResults": true,
      "PopulationAnalyses": [
        {
          "Type": "TimeProfile",
          "Analysis": {
            "Fields": [
              {
                "Name": "Codeine-Peripheral Venous Blood-Plasma-Concentration",
                "Dimension": "Concentration (molar)",
                "Scaling": "Linear",
                "Unit": "ng/ml",
                "QuantityPath": "Organism|PeripheralVenousBlood|Codeine|Plasma (Peripheral Venous Blood)",
                "QuantityType": "Drug, Observer",
                "Color": "#000000",
                "Area": "DataArea"
              },
              {
                "Name": "Morphine-Peripheral Venous Blood-Plasma-Concentration",
                "Dimension": "Concentration (molar)",
                "Scaling": "Linear",
                "Unit": "ng/ml",
                "QuantityPath": "Organism|PeripheralVenousBlood|Morphine|Plasma (Peripheral Venous Blood)",
                "QuantityType": "Drug, Observer",
                "Color": "#FF0000",
                "Area": "DataArea",
                "Index": 1
              }
            ],
            "Statistics": [
              {
                "Id": "ArithmeticMean",
                "LineStyle": "Solid"
              },
              {
                "Id": "Range90",
                "LineStyle": "Solid"
              }
            ]
          },
          "ObservedDataCollection": {
            "ObservedData": [
              "Insook 2002 C po 60mg C"
            ],
            "ApplyGrouping": false,
            "CurveOptions": [
              {
                "Caption": "Insook 2002 C po 60mg C-Codeine-Peripheral Venous Blood-Plasma-Concentration  ",
                "Path": "Insook 2002 C po 60mg C|ObservedData|Peripheral Venous Blood|Plasma|Codeine|Concentration  ",
                "CurveOptions": {
                  "LineStyle": "None",
                  "Symbol": "Circle"
                }
              }
            ]
          },
          "XAxisSettings": {
            "Min": 0.0,
            "Max": 24.0,
            "AutoRange": false
          },
          "YAxisSettings": {
            "AutoRange": true
          },
          "SecondaryYAxisSettings": [],
          "Name": "Time Profile Analysis",
          "FontAndSize": {
            "Fonts": {
              "AxisSize": 10,
              "LegendSize": 8,
              "TitleSize": 16,
              "DescriptionSize": 12,
              "OriginSize": 8,
              "FontFamilyName": "Microsoft Sans Serif",
              "WatermarkSize": 32
            }
          },
          "Settings": {
            "SideMarginsEnabled": true,
            "LegendPosition": "RightInside",
            "BackColor": "#00FFFFFF",
            "DiagramBackColor": "#FFFFFF"
          },
          "OriginText": "codeine-2.0\nAfrican American po 60mgC\n2022-06-01 15:49"
        }
      ]
    },
    {
      "Name": "African American po 120mgC",
      "Model": "4Comp",
      "ObservedData": [
        "Insook 2002 C po 120mg C"
      ],
      "Solver": {},
      "OutputSchema": [
        {
          "Parameters": [
            {
              "Name": "Start time",
              "Value": 0.0,
              "Unit": "h"
            },
            {
              "Name": "End time",
              "Value": 2.0,
              "Unit": "h"
            },
            {
              "Name": "Resolution",
              "Value": 20.0,
              "Unit": "pts/h"
            }
          ]
        },
        {
          "Parameters": [
            {
              "Name": "Start time",
              "Value": 2.0,
              "Unit": "h"
            },
            {
              "Name": "End time",
              "Value": 24.0,
              "Unit": "h"
            },
            {
              "Name": "Resolution",
              "Value": 4.0,
              "Unit": "pts/h"
            }
          ]
        }
      ],
      "Parameters": [
        {
          "Path": "Applications|po 120 mg|Capsule|Application_1|ProtocolSchemaItem|Volume of water/body weight",
          "Value": 3.5,
          "Unit": "ml/kg"
        },
        {
          "Path": "CYP2D6|Reference concentration",
          "Value": 0.4,
          "Unit": "µmol/l"
        },
        {
          "Path": "CYP2D6|t1/2 (intestine)",
          "Value": 23.0,
          "Unit": "h"
        },
        {
          "Path": "CYP2D6|t1/2 (liver)",
          "Value": 51.0,
          "Unit": "h"
        },
        {
          "Path": "CYP3A4|Reference concentration",
          "Value": 4.32,
          "Unit": "µmol/l"
        },
        {
          "Path": "CYP3A4|t1/2 (intestine)",
          "Value": 23.0,
          "Unit": "h"
        },
        {
          "Path": "CYP3A4|t1/2 (liver)",
          "Value": 37.0,
          "Unit": "h"
        },
        {
          "Path": "UGT2B7|Reference concentration",
          "Value": 1.0,
          "Unit": "µmol/l"
        },
        {
          "Path": "UGT2B7|t1/2 (intestine)",
          "Value": 23.0,
          "Unit": "h"
        },
        {
          "Path": "UGT2B7|t1/2 (liver)",
          "Value": 36.0,
          "Unit": "h"
        }
      ],
      "OutputSelections": [
        "Organism|PeripheralVenousBlood|Codeine|Plasma (Peripheral Venous Blood)",
        "Organism|PeripheralVenousBlood|Morphine|Plasma (Peripheral Venous Blood)"
      ],
      "Population": "African American 0F",
      "Compounds": [
        {
          "Name": "Codeine",
          "CalculationMethods": [
            "Cellular partition coefficient method - PK-Sim Standard",
            "Cellular permeability - PK-Sim Standard"
          ],
          "Processes": [
            {
              "Name": "CYP2D6-recombinase",
              "MoleculeName": "CYP2D6",
              "MetaboliteName": "Morphine"
            },
            {
              "Name": "CYP3A4-recombinase",
              "MoleculeName": "CYP3A4"
            },
            {
              "Name": "UGT2B7-microsomes",
              "MoleculeName": "UGT2B7"
            },
            {
              "SystemicProcessType": "Hepatic"
            },
            {
              "Name": "Renal Clearances-CL",
              "SystemicProcessType": "Renal"
            },
            {
              "SystemicProcessType": "GFR"
            }
          ],
          "Protocol": {
            "Name": "po 120 mg",
            "Formulations": [
              {
                "Name": "Capsule",
                "Key": "Formulation"
              }
            ]
          }
        },
        {
          "Name": "Morphine",
          "CalculationMethods": [
            "Cellular partition coefficient method - Rodgers and Rowland",
            "Cellular permeability - PK-Sim Standard"
          ],
          "Processes": [
            {
              "MoleculeName": "CYP2D6"
            },
            {
              "MoleculeName": "CYP3A4"
            },
            {
              "Name": "UGT2B7-Mcrosome",
              "MoleculeName": "UGT2B7"
            },
            {
              "Name": "Renal Clearances-CL",
              "SystemicProcessType": "Renal"
            },
            {
              "SystemicProcessType": "GFR"
            }
          ]
        }
      ],
      "HasResults": true,
      "PopulationAnalyses": [
        {
          "Type": "TimeProfile",
          "Analysis": {
            "Fields": [
              {
                "Name": "Codeine-Peripheral Venous Blood-Plasma-Concentration",
                "Dimension": "Concentration (molar)",
                "Scaling": "Linear",
                "Unit": "ng/ml",
                "QuantityPath": "Organism|PeripheralVenousBlood|Codeine|Plasma (Peripheral Venous Blood)",
                "QuantityType": "Drug, Observer",
                "Color": "#000000",
                "Area": "DataArea"
              },
              {
                "Name": "Morphine-Peripheral Venous Blood-Plasma-Concentration",
                "Dimension": "Concentration (molar)",
                "Scaling": "Linear",
                "Unit": "ng/ml",
                "QuantityPath": "Organism|PeripheralVenousBlood|Morphine|Plasma (Peripheral Venous Blood)",
                "QuantityType": "Drug, Observer",
                "Color": "#FF0000",
                "Area": "DataArea",
                "Index": 1
              }
            ],
            "Statistics": [
              {
                "Id": "ArithmeticMean",
                "LineStyle": "Solid"
              },
              {
                "Id": "Range90",
                "LineStyle": "Solid"
              }
            ]
          },
          "ObservedDataCollection": {
            "ObservedData": [
              "Insook 2002 C po 120mg C"
            ],
            "ApplyGrouping": false,
            "CurveOptions": [
              {
                "Caption": "Insook 2002 C po 120mg C-Codeine-Peripheral Venous Blood-Plasma-Concentration  ",
                "Path": "Insook 2002 C po 120mg C|ObservedData|Peripheral Venous Blood|Plasma|Codeine|Concentration  ",
                "CurveOptions": {
                  "LineStyle": "None",
                  "Symbol": "Circle"
                }
              }
            ]
          },
          "XAxisSettings": {
            "AutoRange": true
          },
          "YAxisSettings": {
            "AutoRange": true
          },
          "SecondaryYAxisSettings": [],
          "Name": "Time Profile Analysis",
          "FontAndSize": {
            "Fonts": {
              "AxisSize": 10,
              "LegendSize": 8,
              "TitleSize": 16,
              "DescriptionSize": 12,
              "OriginSize": 8,
              "FontFamilyName": "Microsoft Sans Serif",
              "WatermarkSize": 32
            }
          },
          "Settings": {
            "SideMarginsEnabled": true,
            "LegendPosition": "RightInside",
            "BackColor": "#00FFFFFF",
            "DiagramBackColor": "#FFFFFF"
          },
          "OriginText": "codeine-3.0\nAfrican American po 120mgC\n2022-06-23 10:46"
        }
      ]
    },
    {
      "Name": "American po 30mg EM",
      "Model": "4Comp",
      "ObservedData": [
        "Kirchheiner 2007 EM po 30mg M",
        "Kirchheiner 2007 EM po 30mg C",
        "CHEN 1991 EM po 30mg C"
      ],
      "Solver": {},
      "OutputSchema": [
        {
          "Parameters": [
            {
              "Name": "Start time",
              "Value": 0.0,
              "Unit": "h"
            },
            {
              "Name": "End time",
              "Value": 2.0,
              "Unit": "h"
            },
            {
              "Name": "Resolution",
              "Value": 20.0,
              "Unit": "pts/h"
            }
          ]
        },
        {
          "Parameters": [
            {
              "Name": "Start time",
              "Value": 2.0,
              "Unit": "h"
            },
            {
              "Name": "End time",
              "Value": 24.0,
              "Unit": "h"
            },
            {
              "Name": "Resolution",
              "Value": 4.0,
              "Unit": "pts/h"
            }
          ]
        }
      ],
      "Parameters": [
        {
          "Path": "Applications|po 30 mg|Tablet|Application_1|ProtocolSchemaItem|Volume of water/body weight",
          "Value": 3.5,
          "Unit": "ml/kg"
        },
        {
          "Path": "Codeine-CYP2D6-recombinase|In vitro Vmax/recombinant enzyme",
          "Value": 2.16,
          "Unit": "pmol/min/pmol rec. enzyme"
        },
        {
          "Path": "CYP2D6|Reference concentration",
          "Value": 0.4,
          "Unit": "µmol/l"
        },
        {
          "Path": "CYP2D6|t1/2 (intestine)",
          "Value": 1380.0,
          "Unit": "min"
        },
        {
          "Path": "CYP2D6|t1/2 (liver)",
          "Value": 3060.0,
          "Unit": "min"
        },
        {
          "Path": "CYP3A4|Reference concentration",
          "Value": 4.32,
          "Unit": "µmol/l"
        },
        {
          "Path": "CYP3A4|t1/2 (intestine)",
          "Value": 1380.0,
          "Unit": "min"
        },
        {
          "Path": "CYP3A4|t1/2 (liver)",
          "Value": 2220.0,
          "Unit": "min"
        },
        {
          "Path": "UGT2B7|Reference concentration",
          "Value": 1.0,
          "Unit": "µmol/l"
        },
        {
          "Path": "UGT2B7|t1/2 (intestine)",
          "Value": 1380.0,
          "Unit": "min"
        },
        {
          "Path": "UGT2B7|t1/2 (liver)",
          "Value": 2160.0,
          "Unit": "min"
        }
      ],
      "OutputSelections": [
        "Organism|PeripheralVenousBlood|Codeine|Plasma (Peripheral Venous Blood)",
        "Organism|PeripheralVenousBlood|Morphine|Plasma (Peripheral Venous Blood)"
      ],
      "Population": "White American- 0F 3",
      "Compounds": [
        {
          "Name": "Codeine",
          "CalculationMethods": [
            "Cellular partition coefficient method - PK-Sim Standard",
            "Cellular permeability - PK-Sim Standard"
          ],
          "Processes": [
            {
              "Name": "CYP2D6-recombinase",
              "MoleculeName": "CYP2D6",
              "MetaboliteName": "Morphine"
            },
            {
              "Name": "CYP3A4-recombinase",
              "MoleculeName": "CYP3A4"
            },
            {
              "Name": "UGT2B7-microsomes",
              "MoleculeName": "UGT2B7"
            },
            {
              "SystemicProcessType": "Hepatic"
            },
            {
              "Name": "Renal Clearances-CL",
              "SystemicProcessType": "Renal"
            },
            {
              "SystemicProcessType": "GFR"
            }
          ],
          "Protocol": {
            "Name": "po 30 mg",
            "Formulations": [
              {
                "Name": "Tablet",
                "Key": "Formulation"
              }
            ]
          }
        },
        {
          "Name": "Morphine",
          "CalculationMethods": [
            "Cellular partition coefficient method - Rodgers and Rowland",
            "Cellular permeability - PK-Sim Standard"
          ],
          "Processes": [
            {
              "MoleculeName": "CYP2D6"
            },
            {
              "MoleculeName": "CYP3A4"
            },
            {
              "Name": "UGT2B7-Mcrosome",
              "MoleculeName": "UGT2B7"
            },
            {
              "Name": "Renal Clearances-CL",
              "SystemicProcessType": "Renal"
            },
            {
              "SystemicProcessType": "GFR"
            }
          ]
        }
      ],
      "HasResults": true,
      "AlteredBuildingBlocks": [
        {
          "Name": "Codeine",
          "Type": "Compound"
        }
      ],
      "PopulationAnalyses": [
        {
          "Type": "TimeProfile",
          "Analysis": {
            "Fields": [
              {
                "Name": "Codeine-Peripheral Venous Blood-Plasma-Concentration",
                "Dimension": "Concentration (molar)",
                "Scaling": "Linear",
                "Unit": "ng/ml",
                "QuantityPath": "Organism|PeripheralVenousBlood|Codeine|Plasma (Peripheral Venous Blood)",
                "QuantityType": "Drug, Observer",
                "Color": "#000000",
                "Area": "DataArea"
              },
              {
                "Name": "Morphine-Peripheral Venous Blood-Plasma-Concentration",
                "Dimension": "Concentration (molar)",
                "Scaling": "Linear",
                "Unit": "µg/ml",
                "QuantityPath": "Organism|PeripheralVenousBlood|Morphine|Plasma (Peripheral Venous Blood)",
                "QuantityType": "Drug, Observer",
                "Color": "#FF0000",
                "Area": "DataArea",
                "Index": 1
              },
              {
                "Name": "Codeine-Peripheral Venous Blood-Plasma-Concentration|C_max",
                "Dimension": "Concentration (molar)",
                "Scaling": "Linear",
                "Unit": "µmol/l",
                "QuantityPath": "Organism|PeripheralVenousBlood|Codeine|Plasma (Peripheral Venous Blood)",
                "QuantityType": "Drug, Observer",
                "PKParameter": "C_max",
                "Area": "FilterArea"
              }
            ],
            "Statistics": [
              {
                "Id": "ArithmeticMean",
                "LineStyle": "Solid"
              },
              {
                "Id": "Range90",
                "LineStyle": "Solid"
              }
            ]
          },
          "ObservedDataCollection": {
            "ObservedData": [
              "Kirchheiner 2007 EM po 30mg C",
              "Kirchheiner 2007 EM po 30mg M",
              "CHEN 1991 EM po 30mg C"
            ],
            "ApplyGrouping": false,
            "CurveOptions": [
              {
                "Caption": "Kirchheiner 2007 EM po 30mg C-Codeine-Peripheral Venous Blood-Plasma-Concentration  ",
                "Path": "Kirchheiner 2007 EM po 30mg C|ObservedData|Peripheral Venous Blood|Plasma|Codeine|Concentration  ",
                "CurveOptions": {
                  "LineStyle": "None",
                  "Symbol": "Circle"
                }
              },
              {
                "Caption": "Kirchheiner 2007 EM po 30mg M-Morphine-Peripheral Venous Blood-Plasma-Concentration  ",
                "Path": "Kirchheiner 2007 EM po 30mg M|ObservedData|Peripheral Venous Blood|Plasma|Morphine|Concentration  ",
                "CurveOptions": {
                  "Color": "#FF0000",
                  "LineStyle": "None",
                  "Symbol": "Circle"
                }
              },
              {
                "Caption": "CHEN 1991 EM po 30mg C-Codeine-Peripheral Venous Blood-Plasma-Concentration  ",
                "Path": "CHEN 1991 EM po 30mg C|ObservedData|Peripheral Venous Blood|Plasma|Codeine|Concentration  ",
                "CurveOptions": {
                  "Color": "#0000FF",
                  "LineStyle": "None",
                  "Symbol": "Circle"
                }
              }
            ]
          },
          "XAxisSettings": {
            "AutoRange": true
          },
          "YAxisSettings": {
            "AutoRange": true
          },
          "SecondaryYAxisSettings": [],
          "Name": "Time Profile Analysis",
          "FontAndSize": {
            "Fonts": {
              "AxisSize": 10,
              "LegendSize": 8,
              "TitleSize": 16,
              "DescriptionSize": 12,
              "OriginSize": 8,
              "FontFamilyName": "Microsoft Sans Serif",
              "WatermarkSize": 32
            }
          },
          "Settings": {
            "SideMarginsEnabled": true,
            "LegendPosition": "RightInside",
            "BackColor": "#00FFFFFF",
            "DiagramBackColor": "#FFFFFF"
          },
          "OriginText": "codeine-4.0\nAmerican po 30mg EM\n2023-07-17 18:49"
        }
      ]
    },
    {
      "Name": "American po 30mg PM",
      "Model": "4Comp",
      "ObservedData": [
        "Kirchheiner 2007 PM po 30mg M",
        "Kirchheiner 2007 PM po 30mg C"
      ],
      "Solver": {},
      "OutputSchema": [
        {
          "Parameters": [
            {
              "Name": "Start time",
              "Value": 0.0,
              "Unit": "h"
            },
            {
              "Name": "End time",
              "Value": 2.0,
              "Unit": "h"
            },
            {
              "Name": "Resolution",
              "Value": 20.0,
              "Unit": "pts/h"
            }
          ]
        },
        {
          "Parameters": [
            {
              "Name": "Start time",
              "Value": 2.0,
              "Unit": "h"
            },
            {
              "Name": "End time",
              "Value": 24.0,
              "Unit": "h"
            },
            {
              "Name": "Resolution",
              "Value": 4.0,
              "Unit": "pts/h"
            }
          ]
        }
      ],
      "Parameters": [
        {
          "Path": "Applications|po 30 mg|Tablet|Application_1|ProtocolSchemaItem|Volume of water/body weight",
          "Value": 3.5,
          "Unit": "ml/kg"
        },
        {
          "Path": "Codeine-CYP2D6-recombinase|In vitro Vmax/recombinant enzyme",
          "Value": 0.03,
          "Unit": "pmol/min/pmol rec. enzyme"
        },
        {
          "Path": "CYP2D6|Reference concentration",
          "Value": 0.4,
          "Unit": "µmol/l"
        },
        {
          "Path": "CYP2D6|t1/2 (intestine)",
          "Value": 23.0,
          "Unit": "h"
        },
        {
          "Path": "CYP2D6|t1/2 (liver)",
          "Value": 51.0,
          "Unit": "h"
        },
        {
          "Path": "CYP3A4|Reference concentration",
          "Value": 4.32,
          "Unit": "µmol/l"
        },
        {
          "Path": "CYP3A4|t1/2 (intestine)",
          "Value": 23.0,
          "Unit": "h"
        },
        {
          "Path": "CYP3A4|t1/2 (liver)",
          "Value": 37.0,
          "Unit": "h"
        },
        {
          "Path": "UGT2B7|Reference concentration",
          "Value": 1.0,
          "Unit": "µmol/l"
        },
        {
          "Path": "UGT2B7|t1/2 (intestine)",
          "Value": 23.0,
          "Unit": "h"
        },
        {
          "Path": "UGT2B7|t1/2 (liver)",
          "Value": 36.0,
          "Unit": "h"
        }
      ],
      "OutputSelections": [
        "Organism|PeripheralVenousBlood|Codeine|Plasma (Peripheral Venous Blood)",
        "Organism|PeripheralVenousBlood|Morphine|Plasma (Peripheral Venous Blood)"
      ],
      "Individual": "White-American",
      "Compounds": [
        {
          "Name": "Codeine",
          "CalculationMethods": [
            "Cellular partition coefficient method - PK-Sim Standard",
            "Cellular permeability - PK-Sim Standard"
          ],
          "Processes": [
            {
              "Name": "CYP2D6-recombinase",
              "MoleculeName": "CYP2D6",
              "MetaboliteName": "Morphine"
            },
            {
              "Name": "CYP3A4-recombinase",
              "MoleculeName": "CYP3A4"
            },
            {
              "Name": "UGT2B7-microsomes",
              "MoleculeName": "UGT2B7"
            },
            {
              "SystemicProcessType": "Hepatic"
            },
            {
              "Name": "Renal Clearances-CL",
              "SystemicProcessType": "Renal"
            },
            {
              "SystemicProcessType": "GFR"
            }
          ],
          "Protocol": {
            "Name": "po 30 mg",
            "Formulations": [
              {
                "Name": "Tablet",
                "Key": "Formulation"
              }
            ]
          }
        },
        {
          "Name": "Morphine",
          "CalculationMethods": [
            "Cellular partition coefficient method - Rodgers and Rowland",
            "Cellular permeability - PK-Sim Standard"
          ],
          "Processes": [
            {
              "MoleculeName": "CYP2D6"
            },
            {
              "MoleculeName": "CYP3A4"
            },
            {
              "Name": "UGT2B7-Mcrosome",
              "MoleculeName": "UGT2B7"
            },
            {
              "Name": "Renal Clearances-CL",
              "SystemicProcessType": "Renal"
            },
            {
              "SystemicProcessType": "GFR"
            }
          ]
        }
      ],
      "HasResults": true,
      "AlteredBuildingBlocks": [
        {
          "Name": "Codeine",
          "Type": "Compound"
        }
      ],
      "IndividualAnalyses": [
        {
          "Axes": [
            {
              "Unit": "h",
              "Dimension": "Time",
              "Type": "X",
              "GridLines": false,
              "Visible": true,
              "DefaultColor": "#FFFFFF",
              "DefaultLineStyle": "None",
              "Scaling": "Linear",
              "NumberMode": "Normal"
            },
            {
              "Unit": "ng/ml",
              "Dimension": "Concentration (molar)",
              "Type": "Y",
              "GridLines": false,
              "Visible": true,
              "DefaultColor": "#FFFFFF",
              "DefaultLineStyle": "Solid",
              "Scaling": "Linear",
              "NumberMode": "Normal"
            }
          ],
          "Curves": [
            {
              "Name": "Codeine-Peripheral Venous Blood-Plasma-Concentration",
              "X": "Time",
              "Y": "American po 30mg PM|Organism|PeripheralVenousBlood|Codeine|Plasma (Peripheral Venous Blood)",
              "CurveOptions": {
                "Color": "#FF0000",
                "LegendIndex": 1
              }
            },
            {
              "Name": "Morphine-Peripheral Venous Blood-Plasma-Concentration",
              "X": "Time",
              "Y": "American po 30mg PM|Organism|PeripheralVenousBlood|Morphine|Plasma (Peripheral Venous Blood)",
              "CurveOptions": {
                "Color": "#0000FF",
                "LegendIndex": 2
              }
            },
            {
              "Name": "Kirchheiner 2007 PM po 30mg M-Morphine-Peripheral Venous Blood-Plasma-Concentration  ",
              "X": "Kirchheiner 2007 PM po 30mg M|Time  ",
              "Y": "Kirchheiner 2007 PM po 30mg M|ObservedData|Peripheral Venous Blood|Plasma|Morphine|Concentration  ",
              "CurveOptions": {
                "Color": "#FF00FF",
                "LegendIndex": 4,
                "LineStyle": "None",
                "Symbol": "Circle"
              }
            },
            {
              "Name": "Kirchheiner 2007 PM po 30mg C-Codeine-Peripheral Venous Blood-Plasma-Concentration  ",
              "X": "Kirchheiner 2007 PM po 30mg C|Time  ",
              "Y": "Kirchheiner 2007 PM po 30mg C|ObservedData|Peripheral Venous Blood|Plasma|Codeine|Concentration  ",
              "CurveOptions": {
                "Color": "#008000",
                "LegendIndex": 3,
                "LineStyle": "None",
                "Symbol": "Circle"
              }
            }
          ],
          "Name": "Time Profile Analysis",
          "FontAndSize": {
            "Fonts": {
              "AxisSize": 10,
              "LegendSize": 8,
              "TitleSize": 16,
              "DescriptionSize": 12,
              "OriginSize": 8,
              "FontFamilyName": "Microsoft Sans Serif",
              "WatermarkSize": 32
            }
          },
          "Settings": {
            "SideMarginsEnabled": true,
            "LegendPosition": "RightInside",
            "BackColor": "#00FFFFFF",
            "DiagramBackColor": "#FFFFFF"
          },
          "OriginText": "codeine-2.0\nAmerican po 30mg PM\n2022-05-30 15:43"
        },
        {
          "Axes": [
            {
              "Unit": "h",
              "Dimension": "Time",
              "Type": "X",
              "GridLines": false,
              "Visible": true,
              "DefaultColor": "#FFFFFF",
              "DefaultLineStyle": "None",
              "Scaling": "Linear",
              "NumberMode": "Normal"
            },
            {
              "Unit": "ng/ml",
              "Dimension": "Concentration (molar)",
              "Type": "Y",
              "GridLines": false,
              "Visible": true,
              "DefaultColor": "#FFFFFF",
              "DefaultLineStyle": "Solid",
              "Scaling": "Linear",
              "NumberMode": "Normal"
            }
          ],
          "Curves": [
            {
              "Name": "Codeine-Peripheral Venous Blood-Plasma-Concentration",
              "X": "Time",
              "Y": "American po 30mg PM|Organism|PeripheralVenousBlood|Codeine|Plasma (Peripheral Venous Blood)",
              "CurveOptions": {
                "Color": "#FF0000",
                "LegendIndex": 1
              }
            },
            {
              "Name": "Morphine-Peripheral Venous Blood-Plasma-Concentration",
              "X": "Time",
              "Y": "American po 30mg PM|Organism|PeripheralVenousBlood|Morphine|Plasma (Peripheral Venous Blood)",
              "CurveOptions": {
                "Color": "#0000FF",
                "LegendIndex": 2
              }
            },
            {
              "Name": "Kirchheiner 2007 PM po 30mg M-Morphine-Peripheral Venous Blood-Plasma-Concentration  ",
              "X": "Kirchheiner 2007 PM po 30mg M|Time  ",
              "Y": "Kirchheiner 2007 PM po 30mg M|ObservedData|Peripheral Venous Blood|Plasma|Morphine|Concentration  ",
              "CurveOptions": {
                "Color": "#FF00FF",
                "LegendIndex": 4,
                "LineStyle": "None",
                "Symbol": "Circle"
              }
            },
            {
              "Name": "Kirchheiner 2007 PM po 30mg C-Codeine-Peripheral Venous Blood-Plasma-Concentration  ",
              "X": "Kirchheiner 2007 PM po 30mg C|Time  ",
              "Y": "Kirchheiner 2007 PM po 30mg C|ObservedData|Peripheral Venous Blood|Plasma|Codeine|Concentration  ",
              "CurveOptions": {
                "Color": "#008000",
                "LegendIndex": 3,
                "LineStyle": "None",
                "Symbol": "Circle"
              }
            }
          ],
          "Name": "Time Profile Analysis",
          "FontAndSize": {
            "Fonts": {
              "AxisSize": 10,
              "LegendSize": 8,
              "TitleSize": 16,
              "DescriptionSize": 12,
              "OriginSize": 8,
              "FontFamilyName": "Microsoft Sans Serif",
              "WatermarkSize": 32
            }
          },
          "Settings": {
            "SideMarginsEnabled": true,
            "LegendPosition": "RightInside",
            "BackColor": "#00FFFFFF",
            "DiagramBackColor": "#FFFFFF"
          },
          "OriginText": "codeine-2.0\nAmerican po 30mg PM\n2022-05-30 15:43"
        }
      ]
    },
    {
      "Name": "American po 30mg UM",
      "Model": "4Comp",
      "ObservedData": [
        "Kirchheiner 2007 UM po 30mg M",
        "Kirchheiner 2007 UM po 30mg C"
      ],
      "Solver": {},
      "OutputSchema": [
        {
          "Parameters": [
            {
              "Name": "Start time",
              "Value": 0.0,
              "Unit": "h"
            },
            {
              "Name": "End time",
              "Value": 2.0,
              "Unit": "h"
            },
            {
              "Name": "Resolution",
              "Value": 20.0,
              "Unit": "pts/h"
            }
          ]
        },
        {
          "Parameters": [
            {
              "Name": "Start time",
              "Value": 2.0,
              "Unit": "h"
            },
            {
              "Name": "End time",
              "Value": 24.0,
              "Unit": "h"
            },
            {
              "Name": "Resolution",
              "Value": 4.0,
              "Unit": "pts/h"
            }
          ]
        }
      ],
      "Parameters": [
        {
          "Path": "Applications|po 30 mg|Tablet|Application_1|ProtocolSchemaItem|Volume of water/body weight",
          "Value": 3.5,
          "Unit": "ml/kg"
        },
        {
          "Path": "Codeine-CYP2D6-recombinase|In vitro Vmax/recombinant enzyme",
          "Value": 2.8,
          "Unit": "pmol/min/pmol rec. enzyme"
        },
        {
          "Path": "CYP2D6|Reference concentration",
          "Value": 0.4,
          "Unit": "µmol/l"
        },
        {
          "Path": "CYP2D6|t1/2 (intestine)",
          "Value": 23.0,
          "Unit": "h"
        },
        {
          "Path": "CYP2D6|t1/2 (liver)",
          "Value": 51.0,
          "Unit": "h"
        },
        {
          "Path": "CYP3A4|Reference concentration",
          "Value": 4.32,
          "Unit": "µmol/l"
        },
        {
          "Path": "CYP3A4|t1/2 (intestine)",
          "Value": 23.0,
          "Unit": "h"
        },
        {
          "Path": "CYP3A4|t1/2 (liver)",
          "Value": 37.0,
          "Unit": "h"
        },
        {
          "Path": "UGT2B7|Reference concentration",
          "Value": 1.0,
          "Unit": "µmol/l"
        },
        {
          "Path": "UGT2B7|t1/2 (intestine)",
          "Value": 23.0,
          "Unit": "h"
        },
        {
          "Path": "UGT2B7|t1/2 (liver)",
          "Value": 36.0,
          "Unit": "h"
        }
      ],
      "OutputSelections": [
        "Organism|PeripheralVenousBlood|Codeine|Plasma (Peripheral Venous Blood)",
        "Organism|PeripheralVenousBlood|Morphine|Plasma (Peripheral Venous Blood)"
      ],
      "Individual": "White-American",
      "Compounds": [
        {
          "Name": "Codeine",
          "CalculationMethods": [
            "Cellular partition coefficient method - PK-Sim Standard",
            "Cellular permeability - PK-Sim Standard"
          ],
          "Processes": [
            {
              "Name": "CYP2D6-recombinase",
              "MoleculeName": "CYP2D6",
              "MetaboliteName": "Morphine"
            },
            {
              "Name": "CYP3A4-recombinase",
              "MoleculeName": "CYP3A4"
            },
            {
              "Name": "UGT2B7-microsomes",
              "MoleculeName": "UGT2B7"
            },
            {
              "SystemicProcessType": "Hepatic"
            },
            {
              "Name": "Renal Clearances-CL",
              "SystemicProcessType": "Renal"
            },
            {
              "SystemicProcessType": "GFR"
            }
          ],
          "Protocol": {
            "Name": "po 30 mg",
            "Formulations": [
              {
                "Name": "Tablet",
                "Key": "Formulation"
              }
            ]
          }
        },
        {
          "Name": "Morphine",
          "CalculationMethods": [
            "Cellular partition coefficient method - Rodgers and Rowland",
            "Cellular permeability - PK-Sim Standard"
          ],
          "Processes": [
            {
              "MoleculeName": "CYP2D6"
            },
            {
              "MoleculeName": "CYP3A4"
            },
            {
              "Name": "UGT2B7-Mcrosome",
              "MoleculeName": "UGT2B7"
            },
            {
              "Name": "Renal Clearances-CL",
              "SystemicProcessType": "Renal"
            },
            {
              "SystemicProcessType": "GFR"
            }
          ]
        }
      ],
      "HasResults": true,
      "AlteredBuildingBlocks": [
        {
          "Name": "Codeine",
          "Type": "Compound"
        }
      ],
      "IndividualAnalyses": [
        {
          "Axes": [
            {
              "Unit": "h",
              "Dimension": "Time",
              "Type": "X",
              "GridLines": false,
              "Visible": true,
              "Min": -2.25769,
              "Max": 12.67234,
              "DefaultColor": "#FFFFFF",
              "DefaultLineStyle": "None",
              "Scaling": "Linear",
              "NumberMode": "Normal"
            },
            {
              "Unit": "ng/ml",
              "Dimension": "Concentration (molar)",
              "Type": "Y",
              "GridLines": false,
              "Visible": true,
              "DefaultColor": "#FFFFFF",
              "DefaultLineStyle": "Solid",
              "Scaling": "Linear",
              "NumberMode": "Normal"
            }
          ],
          "Curves": [
            {
              "Name": "Codeine-Peripheral Venous Blood-Plasma-Concentration",
              "X": "Time",
              "Y": "American po 30mg UM|Organism|PeripheralVenousBlood|Codeine|Plasma (Peripheral Venous Blood)",
              "CurveOptions": {
                "Color": "#FF0000",
                "LegendIndex": 1
              }
            },
            {
              "Name": "Morphine-Peripheral Venous Blood-Plasma-Concentration",
              "X": "Time",
              "Y": "American po 30mg UM|Organism|PeripheralVenousBlood|Morphine|Plasma (Peripheral Venous Blood)",
              "CurveOptions": {
                "Color": "#0000FF",
                "LegendIndex": 2
              }
            },
            {
              "Name": "Kirchheiner 2007 UM po 30mg M-Morphine-Peripheral Venous Blood-Plasma-Concentration  ",
              "X": "Kirchheiner 2007 UM po 30mg M|Time  ",
              "Y": "Kirchheiner 2007 UM po 30mg M|ObservedData|Peripheral Venous Blood|Plasma|Morphine|Concentration  ",
              "CurveOptions": {
                "Color": "#FF00FF",
                "LegendIndex": 4,
                "LineStyle": "None",
                "Symbol": "Circle"
              }
            },
            {
              "Name": "Kirchheiner 2007 UM po 30mg C-Codeine-Peripheral Venous Blood-Plasma-Concentration  ",
              "X": "Kirchheiner 2007 UM po 30mg C|Time  ",
              "Y": "Kirchheiner 2007 UM po 30mg C|ObservedData|Peripheral Venous Blood|Plasma|Codeine|Concentration  ",
              "CurveOptions": {
                "Color": "#008000",
                "LegendIndex": 3,
                "LineStyle": "None",
                "Symbol": "Circle"
              }
            }
          ],
          "Name": "Time Profile Analysis",
          "FontAndSize": {
            "Fonts": {
              "AxisSize": 10,
              "LegendSize": 8,
              "TitleSize": 16,
              "DescriptionSize": 12,
              "OriginSize": 8,
              "FontFamilyName": "Microsoft Sans Serif",
              "WatermarkSize": 32
            }
          },
          "Settings": {
            "SideMarginsEnabled": true,
            "LegendPosition": "RightInside",
            "BackColor": "#00FFFFFF",
            "DiagramBackColor": "#FFFFFF"
          },
          "OriginText": "codeine-2.0\nAmerican po 30mg UM\n2022-05-31 15:57"
        }
      ]
    },
    {
      "Name": "American po 30mg q8h EM",
      "Model": "4Comp",
      "ObservedData": [
        "CHEN 1991 EM po 30mg C q8"
      ],
      "Solver": {},
      "OutputSchema": [
        {
          "Parameters": [
            {
              "Name": "Start time",
              "Value": 0.0,
              "Unit": "h"
            },
            {
              "Name": "End time",
              "Value": 2.0,
              "Unit": "h"
            },
            {
              "Name": "Resolution",
              "Value": 20.0,
              "Unit": "pts/h"
            }
          ]
        },
        {
          "Parameters": [
            {
              "Name": "Start time",
              "Value": 2.0,
              "Unit": "h"
            },
            {
              "Name": "End time",
              "Value": 72.0,
              "Unit": "h",
              "ValueOrigin": {
                "Source": "Unknown"
              }
            },
            {
              "Name": "Resolution",
              "Value": 4.0,
              "Unit": "pts/h"
            }
          ]
        }
      ],
      "Parameters": [
        {
          "Path": "Applications|po 30 mg q8h|Tablet|Application_1|ProtocolSchemaItem|Volume of water/body weight",
          "Value": 3.5,
          "Unit": "ml/kg"
        },
        {
          "Path": "Applications|po 30 mg q8h|Tablet|Application_2|ProtocolSchemaItem|Volume of water/body weight",
          "Value": 3.5,
          "Unit": "ml/kg"
        },
        {
          "Path": "Applications|po 30 mg q8h|Tablet|Application_3|ProtocolSchemaItem|Volume of water/body weight",
          "Value": 3.5,
          "Unit": "ml/kg"
        },
        {
          "Path": "Applications|po 30 mg q8h|Tablet|Application_4|ProtocolSchemaItem|Volume of water/body weight",
          "Value": 3.5,
          "Unit": "ml/kg"
        },
        {
          "Path": "Applications|po 30 mg q8h|Tablet|Application_5|ProtocolSchemaItem|Volume of water/body weight",
          "Value": 3.5,
          "Unit": "ml/kg"
        },
        {
          "Path": "Applications|po 30 mg q8h|Tablet|Application_6|ProtocolSchemaItem|Volume of water/body weight",
          "Value": 3.5,
          "Unit": "ml/kg"
        },
        {
          "Path": "Applications|po 30 mg q8h|Tablet|Application_7|ProtocolSchemaItem|Volume of water/body weight",
          "Value": 3.5,
          "Unit": "ml/kg"
        },
        {
          "Path": "Applications|po 30 mg q8h|Tablet|Application_8|ProtocolSchemaItem|Volume of water/body weight",
          "Value": 3.5,
          "Unit": "ml/kg"
        },
        {
          "Path": "Applications|po 30 mg q8h|Tablet|Application_9|ProtocolSchemaItem|Volume of water/body weight",
          "Value": 3.5,
          "Unit": "ml/kg"
        },
        {
          "Path": "Codeine-CYP2D6-recombinase|In vitro Vmax/recombinant enzyme",
          "Value": 2.16,
          "Unit": "pmol/min/pmol rec. enzyme"
        },
        {
          "Path": "CYP2D6|Reference concentration",
          "Value": 0.4,
          "Unit": "µmol/l"
        },
        {
          "Path": "CYP2D6|t1/2 (intestine)",
          "Value": 23.0,
          "Unit": "h"
        },
        {
          "Path": "CYP2D6|t1/2 (liver)",
          "Value": 51.0,
          "Unit": "h"
        },
        {
          "Path": "CYP3A4|Reference concentration",
          "Value": 4.32,
          "Unit": "µmol/l"
        },
        {
          "Path": "CYP3A4|t1/2 (intestine)",
          "Value": 23.0,
          "Unit": "h"
        },
        {
          "Path": "CYP3A4|t1/2 (liver)",
          "Value": 37.0,
          "Unit": "h"
        },
        {
          "Path": "UGT2B7|Reference concentration",
          "Value": 1.0,
          "Unit": "µmol/l"
        },
        {
          "Path": "UGT2B7|t1/2 (intestine)",
          "Value": 23.0,
          "Unit": "h"
        },
        {
          "Path": "UGT2B7|t1/2 (liver)",
          "Value": 36.0,
          "Unit": "h"
        }
      ],
      "OutputSelections": [
        "Organism|PeripheralVenousBlood|Codeine|Plasma (Peripheral Venous Blood)",
        "Organism|PeripheralVenousBlood|Morphine|Plasma (Peripheral Venous Blood)"
      ],
      "Population": "White American-12F 2",
      "Compounds": [
        {
          "Name": "Codeine",
          "CalculationMethods": [
            "Cellular partition coefficient method - PK-Sim Standard",
            "Cellular permeability - PK-Sim Standard"
          ],
          "Processes": [
            {
              "Name": "CYP2D6-recombinase",
              "MoleculeName": "CYP2D6",
              "MetaboliteName": "Morphine"
            },
            {
              "Name": "CYP3A4-recombinase",
              "MoleculeName": "CYP3A4"
            },
            {
              "Name": "UGT2B7-microsomes",
              "MoleculeName": "UGT2B7"
            },
            {
              "SystemicProcessType": "Hepatic"
            },
            {
              "Name": "Renal Clearances-CL",
              "SystemicProcessType": "Renal"
            },
            {
              "SystemicProcessType": "GFR"
            }
          ],
          "Protocol": {
            "Name": "po 30 mg q8h",
            "Formulations": [
              {
                "Name": "Tablet",
                "Key": "Formulation"
              }
            ]
          }
        },
        {
          "Name": "Morphine",
          "CalculationMethods": [
            "Cellular partition coefficient method - Rodgers and Rowland",
            "Cellular permeability - PK-Sim Standard"
          ],
          "Processes": [
            {
              "MoleculeName": "CYP2D6"
            },
            {
              "MoleculeName": "CYP3A4"
            },
            {
              "Name": "UGT2B7-Mcrosome",
              "MoleculeName": "UGT2B7"
            },
            {
              "Name": "Renal Clearances-CL",
              "SystemicProcessType": "Renal"
            },
            {
              "SystemicProcessType": "GFR"
            }
          ]
        }
      ],
      "HasResults": true,
      "AlteredBuildingBlocks": [
        {
          "Name": "Codeine",
          "Type": "Compound"
        }
      ],
      "PopulationAnalyses": [
        {
          "Type": "TimeProfile",
          "Analysis": {
            "Fields": [
              {
                "Name": "Codeine-Peripheral Venous Blood-Plasma-Concentration",
                "Dimension": "Concentration (molar)",
                "Scaling": "Linear",
                "Unit": "ng/ml",
                "QuantityPath": "Organism|PeripheralVenousBlood|Codeine|Plasma (Peripheral Venous Blood)",
                "QuantityType": "Drug, Observer",
                "Color": "#000000",
                "Area": "DataArea"
              },
              {
                "Name": "Morphine-Peripheral Venous Blood-Plasma-Concentration",
                "Dimension": "Concentration (molar)",
                "Scaling": "Linear",
                "Unit": "ng/ml",
                "QuantityPath": "Organism|PeripheralVenousBlood|Morphine|Plasma (Peripheral Venous Blood)",
                "QuantityType": "Drug, Observer",
                "Color": "#FF0000",
                "Area": "DataArea",
                "Index": 1
              }
            ],
            "Statistics": [
              {
                "Id": "ArithmeticMean",
                "LineStyle": "Solid"
              },
              {
                "Id": "Range90",
                "LineStyle": "Solid"
              }
            ]
          },
          "ObservedDataCollection": {
            "ObservedData": [
              "CHEN 1991 EM po 30mg C q8"
            ],
            "ApplyGrouping": false,
            "CurveOptions": [
              {
                "Caption": "CHEN 1991 EM po 30mg C q8-Codeine-Peripheral Venous Blood-Plasma-Concentration  ",
                "Path": "CHEN 1991 EM po 30mg C q8|ObservedData|Peripheral Venous Blood|Plasma|Codeine|Concentration  ",
                "CurveOptions": {
                  "Color": "#FF0000",
                  "LineStyle": "None",
                  "Symbol": "Circle"
                }
              }
            ]
          },
          "XAxisSettings": {
            "AutoRange": true
          },
          "YAxisSettings": {
            "AutoRange": true
          },
          "SecondaryYAxisSettings": [],
          "Name": "Time Profile Analysis",
          "FontAndSize": {
            "Fonts": {
              "AxisSize": 10,
              "LegendSize": 8,
              "TitleSize": 16,
              "DescriptionSize": 12,
              "OriginSize": 8,
              "FontFamilyName": "Microsoft Sans Serif",
              "WatermarkSize": 32
            }
          },
          "Settings": {
            "SideMarginsEnabled": true,
            "LegendPosition": "RightInside",
            "BackColor": "#00FFFFFF",
            "DiagramBackColor": "#FFFFFF"
          },
          "OriginText": "codeine-2.0\nAmerican po 30mg q8h EM\n2022-06-01 16:20"
        }
      ]
    },
    {
      "Name": "Asian po 22.6mg IM",
      "Model": "4Comp",
      "ObservedData": [
        "Tseng 1996 IM po 30mg C"
      ],
      "Solver": {},
      "OutputSchema": [
        {
          "Parameters": [
            {
              "Name": "Start time",
              "Value": 0.0,
              "Unit": "h"
            },
            {
              "Name": "End time",
              "Value": 2.0,
              "Unit": "h"
            },
            {
              "Name": "Resolution",
              "Value": 20.0,
              "Unit": "pts/h"
            }
          ]
        },
        {
          "Parameters": [
            {
              "Name": "Start time",
              "Value": 2.0,
              "Unit": "h"
            },
            {
              "Name": "End time",
              "Value": 24.0,
              "Unit": "h"
            },
            {
              "Name": "Resolution",
              "Value": 4.0,
              "Unit": "pts/h"
            }
          ]
        }
      ],
      "Parameters": [
        {
          "Path": "Applications|po 22.6 mg|Tablet|Application_1|ProtocolSchemaItem|Volume of water/body weight",
          "Value": 3.5,
          "Unit": "ml/kg"
        },
        {
          "Path": "Applications|po 22.6 mg|Tablet|Dissolution shape",
          "Value": 2.0
        },
        {
          "Path": "Applications|po 22.6 mg|Tablet|Dissolution time (50% dissolved)",
          "Value": 30.0,
          "Unit": "min"
        },
        {
          "Path": "Codeine-CYP2D6-recombinase|In vitro Vmax/recombinant enzyme",
          "Value": 0.8,
          "Unit": "pmol/min/pmol rec. enzyme"
        },
        {
          "Path": "CYP2D6|Reference concentration",
          "Value": 0.4,
          "Unit": "µmol/l"
        },
        {
          "Path": "CYP2D6|t1/2 (intestine)",
          "Value": 23.0,
          "Unit": "h"
        },
        {
          "Path": "CYP2D6|t1/2 (liver)",
          "Value": 51.0,
          "Unit": "h"
        },
        {
          "Path": "CYP3A4|Reference concentration",
          "Value": 4.32,
          "Unit": "µmol/l"
        },
        {
          "Path": "CYP3A4|t1/2 (intestine)",
          "Value": 23.0,
          "Unit": "h"
        },
        {
          "Path": "CYP3A4|t1/2 (liver)",
          "Value": 37.0,
          "Unit": "h"
        },
        {
          "Path": "UGT2B7|Reference concentration",
          "Value": 1.0,
          "Unit": "µmol/l"
        },
        {
          "Path": "UGT2B7|t1/2 (intestine)",
          "Value": 23.0,
          "Unit": "h"
        },
        {
          "Path": "UGT2B7|t1/2 (liver)",
          "Value": 36.0,
          "Unit": "h"
        }
      ],
      "OutputSelections": [
        "Organism|PeripheralVenousBlood|Codeine|Plasma (Peripheral Venous Blood)",
        "Organism|PeripheralVenousBlood|Morphine|Plasma (Peripheral Venous Blood)"
      ],
      "Population": "Asian-0F",
      "Compounds": [
        {
          "Name": "Codeine",
          "CalculationMethods": [
            "Cellular partition coefficient method - PK-Sim Standard",
            "Cellular permeability - PK-Sim Standard"
          ],
          "Processes": [
            {
              "Name": "CYP2D6-recombinase",
              "MoleculeName": "CYP2D6",
              "MetaboliteName": "Morphine"
            },
            {
              "Name": "CYP3A4-recombinase",
              "MoleculeName": "CYP3A4"
            },
            {
              "Name": "UGT2B7-microsomes",
              "MoleculeName": "UGT2B7"
            },
            {
              "SystemicProcessType": "Hepatic"
            },
            {
              "Name": "Renal Clearances-CL",
              "SystemicProcessType": "Renal"
            },
            {
              "SystemicProcessType": "GFR"
            }
          ],
          "Protocol": {
            "Name": "po 22.6 mg",
            "Formulations": [
              {
                "Name": "Tablet",
                "Key": "Formulation"
              }
            ]
          }
        },
        {
          "Name": "Morphine",
          "CalculationMethods": [
            "Cellular partition coefficient method - Rodgers and Rowland",
            "Cellular permeability - PK-Sim Standard"
          ],
          "Processes": [
            {
              "MoleculeName": "CYP2D6"
            },
            {
              "MoleculeName": "CYP3A4"
            },
            {
              "Name": "UGT2B7-Mcrosome",
              "MoleculeName": "UGT2B7"
            },
            {
              "Name": "Renal Clearances-CL",
              "SystemicProcessType": "Renal"
            },
            {
              "SystemicProcessType": "GFR"
            }
          ]
        }
      ],
      "HasResults": true,
      "AlteredBuildingBlocks": [
        {
          "Name": "Codeine",
          "Type": "Compound"
        },
        {
          "Name": "Tablet",
          "Type": "Formulation"
        }
      ],
      "PopulationAnalyses": [
        {
          "Type": "TimeProfile",
          "Analysis": {
            "Fields": [
              {
                "Name": "Codeine-Peripheral Venous Blood-Plasma-Concentration",
                "Dimension": "Concentration (molar)",
                "Scaling": "Linear",
                "Unit": "ng/ml",
                "QuantityPath": "Organism|PeripheralVenousBlood|Codeine|Plasma (Peripheral Venous Blood)",
                "QuantityType": "Drug, Observer",
                "Color": "#000000",
                "Area": "DataArea"
              },
              {
                "Name": "Morphine-Peripheral Venous Blood-Plasma-Concentration",
                "Dimension": "Concentration (molar)",
                "Scaling": "Linear",
                "Unit": "ng/ml",
                "QuantityPath": "Organism|PeripheralVenousBlood|Morphine|Plasma (Peripheral Venous Blood)",
                "QuantityType": "Drug, Observer",
                "Color": "#FF0000",
                "Area": "DataArea",
                "Index": 1
              }
            ],
            "Statistics": [
              {
                "Id": "ArithmeticMean",
                "LineStyle": "Solid"
              },
              {
                "Id": "Range90",
                "LineStyle": "Solid"
              }
            ]
          },
          "ObservedDataCollection": {
            "ObservedData": [
              "Tseng 1996 IM po 30mg C"
            ],
            "ApplyGrouping": false,
            "CurveOptions": [
              {
                "Caption": "Tseng 1996 IM po 30mg C-Codeine-Peripheral Venous Blood-Plasma-Concentration  ",
                "Path": "Tseng 1996 IM po 30mg C|ObservedData|Peripheral Venous Blood|Plasma|Codeine|Concentration  ",
                "CurveOptions": {
                  "LineStyle": "None",
                  "Symbol": "Circle"
                }
              }
            ]
          },
          "XAxisSettings": {
            "AutoRange": false
          },
          "YAxisSettings": {
            "AutoRange": false
          },
          "SecondaryYAxisSettings": [],
          "Name": "Time Profile Analysis",
          "FontAndSize": {
            "Fonts": {
              "AxisSize": 10,
              "LegendSize": 8,
              "TitleSize": 16,
              "DescriptionSize": 12,
              "OriginSize": 8,
              "FontFamilyName": "Microsoft Sans Serif",
              "WatermarkSize": 32
            }
          },
          "Settings": {
            "SideMarginsEnabled": true,
            "LegendPosition": "RightInside",
            "BackColor": "#00FFFFFF",
            "DiagramBackColor": "#FFFFFF"
          },
          "OriginText": "codeine-3.0\nAsian po 30mg IM\n2022-06-24 11:16"
        }
      ]
    },
    {
      "Name": "Asian po 22.6mg PM",
      "Model": "4Comp",
      "ObservedData": [
        "Tseng 1996 PM po 30mg C"
      ],
      "Solver": {},
      "OutputSchema": [
        {
          "Parameters": [
            {
              "Name": "Start time",
              "Value": 0.0,
              "Unit": "h"
            },
            {
              "Name": "End time",
              "Value": 2.0,
              "Unit": "h"
            },
            {
              "Name": "Resolution",
              "Value": 20.0,
              "Unit": "pts/h"
            }
          ]
        },
        {
          "Parameters": [
            {
              "Name": "Start time",
              "Value": 2.0,
              "Unit": "h"
            },
            {
              "Name": "End time",
              "Value": 24.0,
              "Unit": "h"
            },
            {
              "Name": "Resolution",
              "Value": 4.0,
              "Unit": "pts/h"
            }
          ]
        }
      ],
      "Parameters": [
        {
          "Path": "Applications|po 22.6 mg|Tablet|Application_1|ProtocolSchemaItem|Volume of water/body weight",
          "Value": 3.5,
          "Unit": "ml/kg"
        },
        {
          "Path": "Applications|po 22.6 mg|Tablet|Dissolution shape",
          "Value": 2.0
        },
        {
          "Path": "Applications|po 22.6 mg|Tablet|Dissolution time (50% dissolved)",
          "Value": 30.0,
          "Unit": "min"
        },
        {
          "Path": "Codeine-CYP2D6-recombinase|In vitro Vmax/recombinant enzyme",
          "Value": 0.03,
          "Unit": "pmol/min/pmol rec. enzyme"
        },
        {
          "Path": "CYP2D6|Reference concentration",
          "Value": 0.4,
          "Unit": "µmol/l"
        },
        {
          "Path": "CYP2D6|t1/2 (intestine)",
          "Value": 23.0,
          "Unit": "h"
        },
        {
          "Path": "CYP2D6|t1/2 (liver)",
          "Value": 51.0,
          "Unit": "h"
        },
        {
          "Path": "CYP3A4|Reference concentration",
          "Value": 4.32,
          "Unit": "µmol/l"
        },
        {
          "Path": "CYP3A4|t1/2 (intestine)",
          "Value": 23.0,
          "Unit": "h"
        },
        {
          "Path": "CYP3A4|t1/2 (liver)",
          "Value": 37.0,
          "Unit": "h"
        },
        {
          "Path": "UGT2B7|Reference concentration",
          "Value": 1.0,
          "Unit": "µmol/l"
        },
        {
          "Path": "UGT2B7|t1/2 (intestine)",
          "Value": 23.0,
          "Unit": "h"
        },
        {
          "Path": "UGT2B7|t1/2 (liver)",
          "Value": 36.0,
          "Unit": "h"
        }
      ],
      "OutputSelections": [
        "Organism|PeripheralVenousBlood|Codeine|Plasma (Peripheral Venous Blood)",
        "Organism|PeripheralVenousBlood|Morphine|Plasma (Peripheral Venous Blood)"
      ],
      "Population": "Asian-0F",
      "Compounds": [
        {
          "Name": "Codeine",
          "CalculationMethods": [
            "Cellular partition coefficient method - PK-Sim Standard",
            "Cellular permeability - PK-Sim Standard"
          ],
          "Processes": [
            {
              "Name": "CYP2D6-recombinase",
              "MoleculeName": "CYP2D6",
              "MetaboliteName": "Morphine"
            },
            {
              "Name": "CYP3A4-recombinase",
              "MoleculeName": "CYP3A4"
            },
            {
              "Name": "UGT2B7-microsomes",
              "MoleculeName": "UGT2B7"
            },
            {
              "SystemicProcessType": "Hepatic"
            },
            {
              "Name": "Renal Clearances-CL",
              "SystemicProcessType": "Renal"
            },
            {
              "SystemicProcessType": "GFR"
            }
          ],
          "Protocol": {
            "Name": "po 22.6 mg",
            "Formulations": [
              {
                "Name": "Tablet",
                "Key": "Formulation"
              }
            ]
          }
        },
        {
          "Name": "Morphine",
          "CalculationMethods": [
            "Cellular partition coefficient method - Rodgers and Rowland",
            "Cellular permeability - PK-Sim Standard"
          ],
          "Processes": [
            {
              "MoleculeName": "CYP2D6"
            },
            {
              "MoleculeName": "CYP3A4"
            },
            {
              "Name": "UGT2B7-Mcrosome",
              "MoleculeName": "UGT2B7"
            },
            {
              "Name": "Renal Clearances-CL",
              "SystemicProcessType": "Renal"
            },
            {
              "SystemicProcessType": "GFR"
            }
          ]
        }
      ],
      "HasResults": true,
      "AlteredBuildingBlocks": [
        {
          "Name": "Codeine",
          "Type": "Compound"
        },
        {
          "Name": "Tablet",
          "Type": "Formulation"
        }
      ],
      "PopulationAnalyses": [
        {
          "Type": "TimeProfile",
          "Analysis": {
            "Fields": [
              {
                "Name": "Codeine-Peripheral Venous Blood-Plasma-Concentration",
                "Dimension": "Concentration (molar)",
                "Scaling": "Linear",
                "Unit": "ng/ml",
                "QuantityPath": "Organism|PeripheralVenousBlood|Codeine|Plasma (Peripheral Venous Blood)",
                "QuantityType": "Drug, Observer",
                "Color": "#000000",
                "Area": "DataArea"
              },
              {
                "Name": "Morphine-Peripheral Venous Blood-Plasma-Concentration",
                "Dimension": "Concentration (molar)",
                "Scaling": "Linear",
                "Unit": "ng/ml",
                "QuantityPath": "Organism|PeripheralVenousBlood|Morphine|Plasma (Peripheral Venous Blood)",
                "QuantityType": "Drug, Observer",
                "Color": "#FF0000",
                "Area": "DataArea",
                "Index": 1
              }
            ],
            "Statistics": [
              {
                "Id": "ArithmeticMean",
                "LineStyle": "Solid"
              },
              {
                "Id": "Range90",
                "LineStyle": "Solid"
              }
            ]
          },
          "ObservedDataCollection": {
            "ObservedData": [
              "Tseng 1996 PM po 30mg C"
            ],
            "ApplyGrouping": false,
            "CurveOptions": [
              {
                "Caption": "Tseng 1996 PM po 30mg C-Codeine-Peripheral Venous Blood-Plasma-Concentration  ",
                "Path": "Tseng 1996 PM po 30mg C|ObservedData|Peripheral Venous Blood|Plasma|Codeine|Concentration  ",
                "CurveOptions": {
                  "LineStyle": "None",
                  "Symbol": "Circle"
                }
              }
            ]
          },
          "XAxisSettings": {
            "AutoRange": false
          },
          "YAxisSettings": {
            "AutoRange": false
          },
          "SecondaryYAxisSettings": [],
          "Name": "Time Profile Analysis",
          "FontAndSize": {
            "Fonts": {
              "AxisSize": 10,
              "LegendSize": 8,
              "TitleSize": 16,
              "DescriptionSize": 12,
              "OriginSize": 8,
              "FontFamilyName": "Microsoft Sans Serif",
              "WatermarkSize": 32
            }
          },
          "Settings": {
            "SideMarginsEnabled": true,
            "LegendPosition": "RightInside",
            "BackColor": "#00FFFFFF",
            "DiagramBackColor": "#FFFFFF"
          },
          "OriginText": "codeine-3.0\nAsian po 30mg PM\n2022-06-24 11:19"
        }
      ]
    },
    {
      "Name": "Asian po 22.6mg EM",
      "Model": "4Comp",
      "ObservedData": [
        "Tseng 1996 EM po 30mg C"
      ],
      "Solver": {},
      "OutputSchema": [
        {
          "Parameters": [
            {
              "Name": "Start time",
              "Value": 0.0,
              "Unit": "h"
            },
            {
              "Name": "End time",
              "Value": 2.0,
              "Unit": "h"
            },
            {
              "Name": "Resolution",
              "Value": 20.0,
              "Unit": "pts/h"
            }
          ]
        },
        {
          "Parameters": [
            {
              "Name": "Start time",
              "Value": 2.0,
              "Unit": "h"
            },
            {
              "Name": "End time",
              "Value": 24.0,
              "Unit": "h"
            },
            {
              "Name": "Resolution",
              "Value": 4.0,
              "Unit": "pts/h"
            }
          ]
        }
      ],
      "Parameters": [
        {
          "Path": "Applications|po 22.6 mg|Tablet|Application_1|ProtocolSchemaItem|Volume of water/body weight",
          "Value": 3.5,
          "Unit": "ml/kg"
        },
        {
          "Path": "Applications|po 22.6 mg|Tablet|Dissolution shape",
          "Value": 2.0
        },
        {
          "Path": "Applications|po 22.6 mg|Tablet|Dissolution time (50% dissolved)",
          "Value": 30.0,
          "Unit": "min"
        },
        {
          "Path": "Codeine-CYP2D6-recombinase|In vitro Vmax/recombinant enzyme",
          "Value": 2.16,
          "Unit": "pmol/min/pmol rec. enzyme"
        },
        {
          "Path": "CYP2D6|Reference concentration",
          "Value": 0.4,
          "Unit": "µmol/l"
        },
        {
          "Path": "CYP2D6|t1/2 (intestine)",
          "Value": 23.0,
          "Unit": "h"
        },
        {
          "Path": "CYP2D6|t1/2 (liver)",
          "Value": 51.0,
          "Unit": "h"
        },
        {
          "Path": "CYP3A4|Reference concentration",
          "Value": 4.32,
          "Unit": "µmol/l"
        },
        {
          "Path": "CYP3A4|t1/2 (intestine)",
          "Value": 23.0,
          "Unit": "h"
        },
        {
          "Path": "CYP3A4|t1/2 (liver)",
          "Value": 37.0,
          "Unit": "h"
        },
        {
          "Path": "UGT2B7|Reference concentration",
          "Value": 1.0,
          "Unit": "µmol/l"
        },
        {
          "Path": "UGT2B7|t1/2 (intestine)",
          "Value": 23.0,
          "Unit": "h"
        },
        {
          "Path": "UGT2B7|t1/2 (liver)",
          "Value": 36.0,
          "Unit": "h"
        }
      ],
      "OutputSelections": [
        "Organism|PeripheralVenousBlood|Codeine|Plasma (Peripheral Venous Blood)",
        "Organism|PeripheralVenousBlood|Morphine|Plasma (Peripheral Venous Blood)"
      ],
      "Population": "Asian-0F",
      "Compounds": [
        {
          "Name": "Codeine",
          "CalculationMethods": [
            "Cellular partition coefficient method - PK-Sim Standard",
            "Cellular permeability - PK-Sim Standard"
          ],
          "Processes": [
            {
              "Name": "CYP2D6-recombinase",
              "MoleculeName": "CYP2D6",
              "MetaboliteName": "Morphine"
            },
            {
              "Name": "CYP3A4-recombinase",
              "MoleculeName": "CYP3A4"
            },
            {
              "Name": "UGT2B7-microsomes",
              "MoleculeName": "UGT2B7"
            },
            {
              "SystemicProcessType": "Hepatic"
            },
            {
              "Name": "Renal Clearances-CL",
              "SystemicProcessType": "Renal"
            },
            {
              "SystemicProcessType": "GFR"
            }
          ],
          "Protocol": {
            "Name": "po 22.6 mg",
            "Formulations": [
              {
                "Name": "Tablet",
                "Key": "Formulation"
              }
            ]
          }
        },
        {
          "Name": "Morphine",
          "CalculationMethods": [
            "Cellular partition coefficient method - Rodgers and Rowland",
            "Cellular permeability - PK-Sim Standard"
          ],
          "Processes": [
            {
              "MoleculeName": "CYP2D6"
            },
            {
              "MoleculeName": "CYP3A4"
            },
            {
              "Name": "UGT2B7-Mcrosome",
              "MoleculeName": "UGT2B7"
            },
            {
              "Name": "Renal Clearances-CL",
              "SystemicProcessType": "Renal"
            },
            {
              "SystemicProcessType": "GFR"
            }
          ]
        }
      ],
      "HasResults": true,
      "AlteredBuildingBlocks": [
        {
          "Name": "Codeine",
          "Type": "Compound"
        },
        {
          "Name": "Tablet",
          "Type": "Formulation"
        }
      ],
      "PopulationAnalyses": [
        {
          "Type": "TimeProfile",
          "Analysis": {
            "Fields": [
              {
                "Name": "Codeine-Peripheral Venous Blood-Plasma-Concentration",
                "Dimension": "Concentration (molar)",
                "Scaling": "Linear",
                "Unit": "ng/ml",
                "QuantityPath": "Organism|PeripheralVenousBlood|Codeine|Plasma (Peripheral Venous Blood)",
                "QuantityType": "Drug, Observer",
                "Color": "#000000",
                "Area": "DataArea"
              },
              {
                "Name": "Morphine-Peripheral Venous Blood-Plasma-Concentration",
                "Dimension": "Concentration (molar)",
                "Scaling": "Linear",
                "Unit": "ng/ml",
                "QuantityPath": "Organism|PeripheralVenousBlood|Morphine|Plasma (Peripheral Venous Blood)",
                "QuantityType": "Drug, Observer",
                "Color": "#FF0000",
                "Area": "DataArea",
                "Index": 1
              }
            ],
            "Statistics": [
              {
                "Id": "ArithmeticMean",
                "LineStyle": "Solid"
              },
              {
                "Id": "Range90",
                "LineStyle": "Solid"
              }
            ]
          },
          "ObservedDataCollection": {
            "ObservedData": [
              "Tseng 1996 EM po 30mg C"
            ],
            "ApplyGrouping": false,
            "CurveOptions": [
              {
                "Caption": "Tseng 1996 EM po 30mg C-Codeine-Peripheral Venous Blood-Plasma-Concentration  ",
                "Path": "Tseng 1996 EM po 30mg C|ObservedData|Peripheral Venous Blood|Plasma|Codeine|Concentration  ",
                "CurveOptions": {
                  "LineStyle": "None",
                  "Symbol": "Circle"
                }
              }
            ]
          },
          "XAxisSettings": {
            "Min": -1.6,
            "Max": 23.9539609336,
            "AutoRange": false
          },
          "YAxisSettings": {
            "AutoRange": true
          },
          "SecondaryYAxisSettings": [],
          "Name": "Time Profile Analysis",
          "FontAndSize": {
            "Fonts": {
              "AxisSize": 10,
              "LegendSize": 8,
              "TitleSize": 16,
              "DescriptionSize": 12,
              "OriginSize": 8,
              "FontFamilyName": "Microsoft Sans Serif",
              "WatermarkSize": 32
            }
          },
          "Settings": {
            "SideMarginsEnabled": true,
            "LegendPosition": "RightInside",
            "BackColor": "#00FFFFFF",
            "DiagramBackColor": "#FFFFFF"
          },
          "OriginText": "codeine-3.0\nAsian po 30mg EM\n2022-06-24 11:17"
        }
      ]
    },
    {
      "Name": "Asian po 30mgEM",
      "Model": "4Comp",
      "ObservedData": [
        "Wu 2013 EM po 30mg M",
        "Wu 2013 EM po 30mg C"
      ],
      "Solver": {},
      "OutputSchema": [
        {
          "Parameters": [
            {
              "Name": "Start time",
              "Value": 0.0,
              "Unit": "h"
            },
            {
              "Name": "End time",
              "Value": 2.0,
              "Unit": "h"
            },
            {
              "Name": "Resolution",
              "Value": 20.0,
              "Unit": "pts/h"
            }
          ]
        },
        {
          "Parameters": [
            {
              "Name": "Start time",
              "Value": 2.0,
              "Unit": "h"
            },
            {
              "Name": "End time",
              "Value": 24.0,
              "Unit": "h"
            },
            {
              "Name": "Resolution",
              "Value": 4.0,
              "Unit": "pts/h"
            }
          ]
        }
      ],
      "Parameters": [
        {
          "Path": "Applications|po 30 mg|Tablet|Application_1|ProtocolSchemaItem|Volume of water/body weight",
          "Value": 3.5,
          "Unit": "ml/kg"
        },
        {
          "Path": "Codeine-CYP2D6-recombinase|In vitro Vmax/recombinant enzyme",
          "Value": 0.96,
          "Unit": "pmol/min/pmol rec. enzyme"
        },
        {
          "Path": "CYP2D6|Reference concentration",
          "Value": 0.4,
          "Unit": "µmol/l"
        },
        {
          "Path": "CYP2D6|t1/2 (intestine)",
          "Value": 23.0,
          "Unit": "h"
        },
        {
          "Path": "CYP2D6|t1/2 (liver)",
          "Value": 51.0,
          "Unit": "h"
        },
        {
          "Path": "CYP3A4|Reference concentration",
          "Value": 4.32,
          "Unit": "µmol/l"
        },
        {
          "Path": "CYP3A4|t1/2 (intestine)",
          "Value": 23.0,
          "Unit": "h"
        },
        {
          "Path": "CYP3A4|t1/2 (liver)",
          "Value": 37.0,
          "Unit": "h"
        },
        {
          "Path": "UGT2B7|Reference concentration",
          "Value": 1.0,
          "Unit": "µmol/l"
        },
        {
          "Path": "UGT2B7|t1/2 (intestine)",
          "Value": 23.0,
          "Unit": "h"
        },
        {
          "Path": "UGT2B7|t1/2 (liver)",
          "Value": 36.0,
          "Unit": "h"
        }
      ],
      "OutputSelections": [
        "Organism|PeripheralVenousBlood|Codeine|Plasma (Peripheral Venous Blood)",
        "Organism|PeripheralVenousBlood|Morphine|Plasma (Peripheral Venous Blood)"
      ],
      "Individual": "Asian",
      "Compounds": [
        {
          "Name": "Codeine",
          "CalculationMethods": [
            "Cellular partition coefficient method - PK-Sim Standard",
            "Cellular permeability - PK-Sim Standard"
          ],
          "Processes": [
            {
              "Name": "CYP2D6-recombinase",
              "MoleculeName": "CYP2D6",
              "MetaboliteName": "Morphine"
            },
            {
              "Name": "CYP3A4-recombinase",
              "MoleculeName": "CYP3A4"
            },
            {
              "Name": "UGT2B7-microsomes",
              "MoleculeName": "UGT2B7"
            },
            {
              "SystemicProcessType": "Hepatic"
            },
            {
              "Name": "Renal Clearances-CL",
              "SystemicProcessType": "Renal"
            },
            {
              "SystemicProcessType": "GFR"
            }
          ],
          "Protocol": {
            "Name": "po 30 mg",
            "Formulations": [
              {
                "Name": "Tablet",
                "Key": "Formulation"
              }
            ]
          }
        },
        {
          "Name": "Morphine",
          "CalculationMethods": [
            "Cellular partition coefficient method - Rodgers and Rowland",
            "Cellular permeability - PK-Sim Standard"
          ],
          "Processes": [
            {
              "MoleculeName": "CYP2D6"
            },
            {
              "MoleculeName": "CYP3A4"
            },
            {
              "Name": "UGT2B7-Mcrosome",
              "MoleculeName": "UGT2B7"
            },
            {
              "Name": "Renal Clearances-CL",
              "SystemicProcessType": "Renal"
            },
            {
              "SystemicProcessType": "GFR"
            }
          ]
        }
      ],
      "HasResults": true,
      "AlteredBuildingBlocks": [
        {
          "Name": "Codeine",
          "Type": "Compound"
        }
      ],
      "IndividualAnalyses": [
        {
          "Axes": [
            {
              "Unit": "h",
              "Dimension": "Time",
              "Type": "X",
              "GridLines": false,
              "Visible": true,
              "Min": -1.19723,
              "Max": 15.24208,
              "DefaultColor": "#FFFFFF",
              "DefaultLineStyle": "None",
              "Scaling": "Linear",
              "NumberMode": "Normal"
            },
            {
              "Unit": "ng/ml",
              "Dimension": "Concentration (molar)",
              "Type": "Y",
              "GridLines": false,
              "Visible": true,
              "Min": 2.236933,
              "Max": 49.52326,
              "DefaultColor": "#FFFFFF",
              "DefaultLineStyle": "Solid",
              "Scaling": "Linear",
              "NumberMode": "Normal"
            }
          ],
          "Curves": [
            {
              "Name": "Codeine-Peripheral Venous Blood-Plasma-Concentration",
              "X": "Time",
              "Y": "Asian po 30mgEM|Organism|PeripheralVenousBlood|Codeine|Plasma (Peripheral Venous Blood)",
              "CurveOptions": {
                "Color": "#FF0000",
                "LegendIndex": 1
              }
            },
            {
              "Name": "Morphine-Peripheral Venous Blood-Plasma-Concentration",
              "X": "Time",
              "Y": "Asian po 30mgEM|Organism|PeripheralVenousBlood|Morphine|Plasma (Peripheral Venous Blood)",
              "CurveOptions": {
                "Color": "#0000FF",
                "LegendIndex": 2
              }
            },
            {
              "Name": "Wu 2013 EM po 30mg M-Morphine-Peripheral Venous Blood-Plasma-Concentration  ",
              "X": "Wu 2013 EM po 30mg M|Time  ",
              "Y": "Wu 2013 EM po 30mg M|ObservedData|Peripheral Venous Blood|Plasma|Morphine|Concentration  ",
              "CurveOptions": {
                "Color": "#FF00FF",
                "LegendIndex": 4,
                "LineStyle": "None",
                "Symbol": "Circle"
              }
            },
            {
              "Name": "Wu 2013 EM po 30mg C-Codeine-Peripheral Venous Blood-Plasma-Concentration  ",
              "X": "Wu 2013 EM po 30mg C|Time  ",
              "Y": "Wu 2013 EM po 30mg C|ObservedData|Peripheral Venous Blood|Plasma|Codeine|Concentration  ",
              "CurveOptions": {
                "Color": "#008000",
                "LegendIndex": 3,
                "LineStyle": "None",
                "Symbol": "Circle"
              }
            }
          ],
          "Name": "Time Profile Analysis",
          "FontAndSize": {
            "Fonts": {
              "AxisSize": 10,
              "LegendSize": 8,
              "TitleSize": 16,
              "DescriptionSize": 12,
              "OriginSize": 8,
              "FontFamilyName": "Microsoft Sans Serif",
              "WatermarkSize": 32
            }
          },
          "Settings": {
            "SideMarginsEnabled": true,
            "LegendPosition": "RightInside",
            "BackColor": "#00FFFFFF",
            "DiagramBackColor": "#FFFFFF"
          },
          "OriginText": "codeine-3.0\nAsian po 30mgEM\n2023-07-12 20:12"
        }
      ]
    },
    {
      "Name": "Asian po 30mgIM",
      "Model": "4Comp",
      "ObservedData": [
        "Wu 2013 IM po 30mg M",
        "Wu 2013 IM po 30mg C"
      ],
      "Solver": {},
      "OutputSchema": [
        {
          "Parameters": [
            {
              "Name": "Start time",
              "Value": 0.0,
              "Unit": "h"
            },
            {
              "Name": "End time",
              "Value": 2.0,
              "Unit": "h"
            },
            {
              "Name": "Resolution",
              "Value": 20.0,
              "Unit": "pts/h"
            }
          ]
        },
        {
          "Parameters": [
            {
              "Name": "Start time",
              "Value": 2.0,
              "Unit": "h"
            },
            {
              "Name": "End time",
              "Value": 24.0,
              "Unit": "h"
            },
            {
              "Name": "Resolution",
              "Value": 4.0,
              "Unit": "pts/h"
            }
          ]
        }
      ],
      "Parameters": [
        {
          "Path": "Applications|po 30 mg|Tablet|Application_1|ProtocolSchemaItem|Volume of water/body weight",
          "Value": 3.5,
          "Unit": "ml/kg"
        },
        {
          "Path": "Codeine-CYP2D6-recombinase|In vitro Vmax/recombinant enzyme",
          "Value": 0.4,
          "Unit": "pmol/min/pmol rec. enzyme"
        },
        {
          "Path": "CYP2D6|Reference concentration",
          "Value": 0.4,
          "Unit": "µmol/l"
        },
        {
          "Path": "CYP2D6|t1/2 (intestine)",
          "Value": 23.0,
          "Unit": "h"
        },
        {
          "Path": "CYP2D6|t1/2 (liver)",
          "Value": 51.0,
          "Unit": "h"
        },
        {
          "Path": "CYP3A4|Reference concentration",
          "Value": 4.32,
          "Unit": "µmol/l"
        },
        {
          "Path": "CYP3A4|t1/2 (intestine)",
          "Value": 23.0,
          "Unit": "h"
        },
        {
          "Path": "CYP3A4|t1/2 (liver)",
          "Value": 37.0,
          "Unit": "h"
        },
        {
          "Path": "UGT2B7|Reference concentration",
          "Value": 1.0,
          "Unit": "µmol/l"
        },
        {
          "Path": "UGT2B7|t1/2 (intestine)",
          "Value": 23.0,
          "Unit": "h"
        },
        {
          "Path": "UGT2B7|t1/2 (liver)",
          "Value": 36.0,
          "Unit": "h"
        }
      ],
      "OutputSelections": [
        "Organism|PeripheralVenousBlood|Codeine|Plasma (Peripheral Venous Blood)",
        "Organism|PeripheralVenousBlood|Morphine|Plasma (Peripheral Venous Blood)"
      ],
      "Individual": "Asian",
      "Compounds": [
        {
          "Name": "Codeine",
          "CalculationMethods": [
            "Cellular partition coefficient method - PK-Sim Standard",
            "Cellular permeability - PK-Sim Standard"
          ],
          "Processes": [
            {
              "Name": "CYP2D6-recombinase",
              "MoleculeName": "CYP2D6",
              "MetaboliteName": "Morphine"
            },
            {
              "Name": "CYP3A4-recombinase",
              "MoleculeName": "CYP3A4"
            },
            {
              "Name": "UGT2B7-microsomes",
              "MoleculeName": "UGT2B7"
            },
            {
              "SystemicProcessType": "Hepatic"
            },
            {
              "Name": "Renal Clearances-CL",
              "SystemicProcessType": "Renal"
            },
            {
              "SystemicProcessType": "GFR"
            }
          ],
          "Protocol": {
            "Name": "po 30 mg",
            "Formulations": [
              {
                "Name": "Tablet",
                "Key": "Formulation"
              }
            ]
          }
        },
        {
          "Name": "Morphine",
          "CalculationMethods": [
            "Cellular partition coefficient method - Rodgers and Rowland",
            "Cellular permeability - PK-Sim Standard"
          ],
          "Processes": [
            {
              "MoleculeName": "CYP2D6"
            },
            {
              "MoleculeName": "CYP3A4"
            },
            {
              "Name": "UGT2B7-Mcrosome",
              "MoleculeName": "UGT2B7"
            },
            {
              "Name": "Renal Clearances-CL",
              "SystemicProcessType": "Renal"
            },
            {
              "SystemicProcessType": "GFR"
            }
          ]
        }
      ],
      "HasResults": true,
      "AlteredBuildingBlocks": [
        {
          "Name": "Codeine",
          "Type": "Compound"
        }
      ],
      "IndividualAnalyses": [
        {
          "Axes": [
            {
              "Unit": "h",
              "Dimension": "Time",
              "Type": "X",
              "GridLines": false,
              "Visible": true,
              "DefaultColor": "#FFFFFF",
              "DefaultLineStyle": "None",
              "Scaling": "Linear",
              "NumberMode": "Normal"
            },
            {
              "Unit": "ng/ml",
              "Dimension": "Concentration (molar)",
              "Type": "Y",
              "GridLines": false,
              "Visible": true,
              "Min": 4.163631E-05,
              "Max": 67.59835,
              "DefaultColor": "#FFFFFF",
              "DefaultLineStyle": "Solid",
              "Scaling": "Linear",
              "NumberMode": "Normal"
            }
          ],
          "Curves": [
            {
              "Name": "Codeine-Peripheral Venous Blood-Plasma-Concentration",
              "X": "Time",
              "Y": "Asian po 30mgIM|Organism|PeripheralVenousBlood|Codeine|Plasma (Peripheral Venous Blood)",
              "CurveOptions": {
                "Color": "#FF0000",
                "LegendIndex": 1
              }
            },
            {
              "Name": "Morphine-Peripheral Venous Blood-Plasma-Concentration",
              "X": "Time",
              "Y": "Asian po 30mgIM|Organism|PeripheralVenousBlood|Morphine|Plasma (Peripheral Venous Blood)",
              "CurveOptions": {
                "Color": "#0000FF",
                "LegendIndex": 2
              }
            },
            {
              "Name": "Wu 2013 IM po 30mg M-Morphine-Peripheral Venous Blood-Plasma-Concentration  ",
              "X": "Wu 2013 IM po 30mg M|Time  ",
              "Y": "Wu 2013 IM po 30mg M|ObservedData|Peripheral Venous Blood|Plasma|Morphine|Concentration  ",
              "CurveOptions": {
                "Color": "#FF00FF",
                "LegendIndex": 4,
                "LineStyle": "None",
                "Symbol": "Circle"
              }
            },
            {
              "Name": "Wu 2013 IM po 30mg C-Codeine-Peripheral Venous Blood-Plasma-Concentration  ",
              "X": "Wu 2013 IM po 30mg C|Time  ",
              "Y": "Wu 2013 IM po 30mg C|ObservedData|Peripheral Venous Blood|Plasma|Codeine|Concentration  ",
              "CurveOptions": {
                "Color": "#008000",
                "LegendIndex": 3,
                "LineStyle": "None",
                "Symbol": "Circle"
              }
            }
          ],
          "Name": "Time Profile Analysis",
          "FontAndSize": {
            "Fonts": {
              "AxisSize": 10,
              "LegendSize": 8,
              "TitleSize": 16,
              "DescriptionSize": 12,
              "OriginSize": 8,
              "FontFamilyName": "Microsoft Sans Serif",
              "WatermarkSize": 32
            }
          },
          "Settings": {
            "SideMarginsEnabled": true,
            "LegendPosition": "RightInside",
            "BackColor": "#00FFFFFF",
            "DiagramBackColor": "#FFFFFF"
          },
          "OriginText": "codeine-2.0\nAsian po 30mgIM\n2022-05-31 15:50"
        }
      ]
    },
    {
      "Name": "Asian po 30mgUM",
      "Model": "4Comp",
      "ObservedData": [
        "Wu 2013 UM po 30mg M",
        "Wu 2013 UM po 30mg C"
      ],
      "Solver": {},
      "OutputSchema": [
        {
          "Parameters": [
            {
              "Name": "Start time",
              "Value": 0.0,
              "Unit": "h"
            },
            {
              "Name": "End time",
              "Value": 2.0,
              "Unit": "h"
            },
            {
              "Name": "Resolution",
              "Value": 20.0,
              "Unit": "pts/h"
            }
          ]
        },
        {
          "Parameters": [
            {
              "Name": "Start time",
              "Value": 2.0,
              "Unit": "h"
            },
            {
              "Name": "End time",
              "Value": 24.0,
              "Unit": "h"
            },
            {
              "Name": "Resolution",
              "Value": 4.0,
              "Unit": "pts/h"
            }
          ]
        }
      ],
      "Parameters": [
        {
          "Path": "Applications|po 30 mg|Tablet|Application_1|ProtocolSchemaItem|Volume of water/body weight",
          "Value": 3.5,
          "Unit": "ml/kg"
        },
        {
          "Path": "Codeine-CYP2D6-recombinase|In vitro Vmax/recombinant enzyme",
          "Value": 2.16,
          "Unit": "pmol/min/pmol rec. enzyme"
        },
        {
          "Path": "CYP2D6|Reference concentration",
          "Value": 0.4,
          "Unit": "µmol/l"
        },
        {
          "Path": "CYP2D6|t1/2 (intestine)",
          "Value": 23.0,
          "Unit": "h"
        },
        {
          "Path": "CYP2D6|t1/2 (liver)",
          "Value": 51.0,
          "Unit": "h"
        },
        {
          "Path": "CYP3A4|Reference concentration",
          "Value": 4.32,
          "Unit": "µmol/l"
        },
        {
          "Path": "CYP3A4|t1/2 (intestine)",
          "Value": 23.0,
          "Unit": "h"
        },
        {
          "Path": "CYP3A4|t1/2 (liver)",
          "Value": 37.0,
          "Unit": "h"
        },
        {
          "Path": "UGT2B7|Reference concentration",
          "Value": 1.0,
          "Unit": "µmol/l"
        },
        {
          "Path": "UGT2B7|t1/2 (intestine)",
          "Value": 23.0,
          "Unit": "h"
        },
        {
          "Path": "UGT2B7|t1/2 (liver)",
          "Value": 36.0,
          "Unit": "h"
        }
      ],
      "OutputSelections": [
        "Organism|PeripheralVenousBlood|Codeine|Plasma (Peripheral Venous Blood)",
        "Organism|PeripheralVenousBlood|Morphine|Plasma (Peripheral Venous Blood)"
      ],
      "Individual": "Asian",
      "Compounds": [
        {
          "Name": "Codeine",
          "CalculationMethods": [
            "Cellular partition coefficient method - PK-Sim Standard",
            "Cellular permeability - PK-Sim Standard"
          ],
          "Processes": [
            {
              "Name": "CYP2D6-recombinase",
              "MoleculeName": "CYP2D6",
              "MetaboliteName": "Morphine"
            },
            {
              "Name": "CYP3A4-recombinase",
              "MoleculeName": "CYP3A4"
            },
            {
              "Name": "UGT2B7-microsomes",
              "MoleculeName": "UGT2B7"
            },
            {
              "SystemicProcessType": "Hepatic"
            },
            {
              "Name": "Renal Clearances-CL",
              "SystemicProcessType": "Renal"
            },
            {
              "SystemicProcessType": "GFR"
            }
          ],
          "Protocol": {
            "Name": "po 30 mg",
            "Formulations": [
              {
                "Name": "Tablet",
                "Key": "Formulation"
              }
            ]
          }
        },
        {
          "Name": "Morphine",
          "CalculationMethods": [
            "Cellular partition coefficient method - Rodgers and Rowland",
            "Cellular permeability - PK-Sim Standard"
          ],
          "Processes": [
            {
              "MoleculeName": "CYP2D6"
            },
            {
              "MoleculeName": "CYP3A4"
            },
            {
              "Name": "UGT2B7-Mcrosome",
              "MoleculeName": "UGT2B7"
            },
            {
              "Name": "Renal Clearances-CL",
              "SystemicProcessType": "Renal"
            },
            {
              "SystemicProcessType": "GFR"
            }
          ]
        }
      ],
      "HasResults": true,
      "AlteredBuildingBlocks": [
        {
          "Name": "Codeine",
          "Type": "Compound"
        }
      ],
      "IndividualAnalyses": [
        {
          "Axes": [
            {
              "Unit": "h",
              "Dimension": "Time",
              "Type": "X",
              "GridLines": false,
              "Visible": true,
              "Min": -4.866174,
              "Max": 11.34426,
              "DefaultColor": "#FFFFFF",
              "DefaultLineStyle": "None",
              "Scaling": "Linear",
              "NumberMode": "Normal"
            },
            {
              "Unit": "ng/ml",
              "Dimension": "Concentration (molar)",
              "Type": "Y",
              "GridLines": false,
              "Visible": true,
              "Min": 0.001001936,
              "Max": 702.9498,
              "DefaultColor": "#FFFFFF",
              "DefaultLineStyle": "Solid",
              "Scaling": "Linear",
              "NumberMode": "Normal"
            }
          ],
          "Curves": [
            {
              "Name": "Codeine-Peripheral Venous Blood-Plasma-Concentration",
              "X": "Time",
              "Y": "Asian po 30mgUM|Organism|PeripheralVenousBlood|Codeine|Plasma (Peripheral Venous Blood)",
              "CurveOptions": {
                "Color": "#FF0000",
                "LegendIndex": 1
              }
            },
            {
              "Name": "Morphine-Peripheral Venous Blood-Plasma-Concentration",
              "X": "Time",
              "Y": "Asian po 30mgUM|Organism|PeripheralVenousBlood|Morphine|Plasma (Peripheral Venous Blood)",
              "CurveOptions": {
                "Color": "#0000FF",
                "LegendIndex": 2
              }
            },
            {
              "Name": "Wu 2013 UM po 30mg M-Morphine-Peripheral Venous Blood-Plasma-Concentration  ",
              "X": "Wu 2013 UM po 30mg M|Time  ",
              "Y": "Wu 2013 UM po 30mg M|ObservedData|Peripheral Venous Blood|Plasma|Morphine|Concentration  ",
              "CurveOptions": {
                "Color": "#FF00FF",
                "LegendIndex": 4,
                "LineStyle": "None",
                "Symbol": "Circle"
              }
            },
            {
              "Name": "Wu 2013 UM po 30mg C-Codeine-Peripheral Venous Blood-Plasma-Concentration  ",
              "X": "Wu 2013 UM po 30mg C|Time  ",
              "Y": "Wu 2013 UM po 30mg C|ObservedData|Peripheral Venous Blood|Plasma|Codeine|Concentration  ",
              "CurveOptions": {
                "Color": "#008000",
                "LegendIndex": 3,
                "LineStyle": "None",
                "Symbol": "Circle"
              }
            }
          ],
          "Name": "Time Profile Analysis",
          "FontAndSize": {
            "Fonts": {
              "AxisSize": 10,
              "LegendSize": 8,
              "TitleSize": 16,
              "DescriptionSize": 12,
              "OriginSize": 8,
              "FontFamilyName": "Microsoft Sans Serif",
              "WatermarkSize": 32
            }
          },
          "Settings": {
            "SideMarginsEnabled": true,
            "LegendPosition": "RightInside",
            "BackColor": "#00FFFFFF",
            "DiagramBackColor": "#FFFFFF"
          },
          "OriginText": "codeine-3.0\nAsian po 30mgUM\n2022-06-23 15:32"
        }
      ]
    },
    {
      "Name": "Euro po 60mg EM",
      "Model": "4Comp",
      "ObservedData": [
        "Gerd 1997 EM po 60mg C",
        "Gerd 1997 EM po 60mg M"
      ],
      "Solver": {},
      "OutputSchema": [
        {
          "Parameters": [
            {
              "Name": "Start time",
              "Value": 0.0,
              "Unit": "h"
            },
            {
              "Name": "End time",
              "Value": 2.0,
              "Unit": "h"
            },
            {
              "Name": "Resolution",
              "Value": 20.0,
              "Unit": "pts/h"
            }
          ]
        },
        {
          "Parameters": [
            {
              "Name": "Start time",
              "Value": 2.0,
              "Unit": "h"
            },
            {
              "Name": "End time",
              "Value": 24.0,
              "Unit": "h"
            },
            {
              "Name": "Resolution",
              "Value": 4.0,
              "Unit": "pts/h"
            }
          ]
        }
      ],
      "Parameters": [
        {
          "Path": "Applications|po 60 mg|Tablet|Application_1|ProtocolSchemaItem|Volume of water/body weight",
          "Value": 3.5,
          "Unit": "ml/kg"
        },
        {
          "Path": "Codeine-CYP2D6-recombinase|In vitro Vmax/recombinant enzyme",
          "Value": 0.96,
          "Unit": "pmol/min/pmol rec. enzyme"
        },
        {
          "Path": "CYP2D6|Reference concentration",
          "Value": 0.4,
          "Unit": "µmol/l"
        },
        {
          "Path": "CYP2D6|t1/2 (intestine)",
          "Value": 23.0,
          "Unit": "h"
        },
        {
          "Path": "CYP2D6|t1/2 (liver)",
          "Value": 51.0,
          "Unit": "h"
        },
        {
          "Path": "CYP3A4|Reference concentration",
          "Value": 4.32,
          "Unit": "µmol/l"
        },
        {
          "Path": "CYP3A4|t1/2 (intestine)",
          "Value": 23.0,
          "Unit": "h"
        },
        {
          "Path": "CYP3A4|t1/2 (liver)",
          "Value": 37.0,
          "Unit": "h"
        },
        {
          "Path": "UGT2B7|Reference concentration",
          "Value": 1.0,
          "Unit": "µmol/l"
        },
        {
          "Path": "UGT2B7|t1/2 (intestine)",
          "Value": 23.0,
          "Unit": "h"
        },
        {
          "Path": "UGT2B7|t1/2 (liver)",
          "Value": 36.0,
          "Unit": "h"
        }
      ],
      "OutputSelections": [
        "Organism|PeripheralVenousBlood|Codeine|Plasma (Peripheral Venous Blood)",
        "Organism|PeripheralVenousBlood|Morphine|Plasma (Peripheral Venous Blood)"
      ],
      "Population": "Euro 0F",
      "Compounds": [
        {
          "Name": "Codeine",
          "CalculationMethods": [
            "Cellular partition coefficient method - PK-Sim Standard",
            "Cellular permeability - PK-Sim Standard"
          ],
          "Processes": [
            {
              "Name": "CYP2D6-recombinase",
              "MoleculeName": "CYP2D6",
              "MetaboliteName": "Morphine"
            },
            {
              "Name": "CYP3A4-recombinase",
              "MoleculeName": "CYP3A4"
            },
            {
              "Name": "UGT2B7-microsomes",
              "MoleculeName": "UGT2B7"
            },
            {
              "SystemicProcessType": "Hepatic"
            },
            {
              "Name": "Renal Clearances-CL",
              "SystemicProcessType": "Renal"
            },
            {
              "SystemicProcessType": "GFR"
            }
          ],
          "Protocol": {
            "Name": "po 60 mg",
            "Formulations": [
              {
                "Name": "Tablet",
                "Key": "Formulation"
              }
            ]
          }
        },
        {
          "Name": "Morphine",
          "CalculationMethods": [
            "Cellular partition coefficient method - Rodgers and Rowland",
            "Cellular permeability - PK-Sim Standard"
          ],
          "Processes": [
            {
              "MoleculeName": "CYP2D6"
            },
            {
              "MoleculeName": "CYP3A4"
            },
            {
              "Name": "UGT2B7-Mcrosome",
              "MoleculeName": "UGT2B7"
            },
            {
              "Name": "Renal Clearances-CL",
              "SystemicProcessType": "Renal"
            },
            {
              "SystemicProcessType": "GFR"
            }
          ]
        }
      ],
      "HasResults": true,
      "AlteredBuildingBlocks": [
        {
          "Name": "Codeine",
          "Type": "Compound"
        }
      ],
      "PopulationAnalyses": [
        {
          "Type": "TimeProfile",
          "Analysis": {
            "Fields": [
              {
                "Name": "Codeine-Peripheral Venous Blood-Plasma-Concentration",
                "Dimension": "Concentration (molar)",
                "Scaling": "Linear",
                "Unit": "ng/ml",
                "QuantityPath": "Organism|PeripheralVenousBlood|Codeine|Plasma (Peripheral Venous Blood)",
                "QuantityType": "Drug, Observer",
                "Color": "#000000",
                "Area": "DataArea"
              },
              {
                "Name": "Morphine-Peripheral Venous Blood-Plasma-Concentration",
                "Dimension": "Concentration (molar)",
                "Scaling": "Linear",
                "Unit": "ng/ml",
                "QuantityPath": "Organism|PeripheralVenousBlood|Morphine|Plasma (Peripheral Venous Blood)",
                "QuantityType": "Drug, Observer",
                "Color": "#FF0000",
                "Area": "DataArea",
                "Index": 1
              }
            ],
            "Statistics": [
              {
                "Id": "ArithmeticMean",
                "LineStyle": "Solid"
              },
              {
                "Id": "Range90",
                "LineStyle": "Solid"
              }
            ]
          },
          "ObservedDataCollection": {
            "ObservedData": [
              "Gerd 1997 EM po 60mg C",
              "Gerd 1997 EM po 60mg M"
            ],
            "ApplyGrouping": false,
            "CurveOptions": [
              {
                "Caption": "Gerd 1997 EM po 60mg C-Codeine-Peripheral Venous Blood-Plasma-Concentration  ",
                "Path": "Gerd 1997 EM po 60mg C|ObservedData|Peripheral Venous Blood|Plasma|Codeine|Concentration  ",
                "CurveOptions": {
                  "LineStyle": "None",
                  "Symbol": "Circle"
                }
              },
              {
                "Caption": "Gerd 1997 EM po 60mg M-Morphine-Peripheral Venous Blood-Plasma-Concentration  ",
                "Path": "Gerd 1997 EM po 60mg M|ObservedData|Peripheral Venous Blood|Plasma|Morphine|Concentration  ",
                "CurveOptions": {
                  "Color": "#FF0000",
                  "LineStyle": "None",
                  "Symbol": "Circle"
                }
              }
            ]
          },
          "XAxisSettings": {
            "AutoRange": true
          },
          "YAxisSettings": {
            "Min": 0.0,
            "Max": 343.773589077,
            "AutoRange": false
          },
          "SecondaryYAxisSettings": [],
          "Name": "Time Profile Analysis",
          "FontAndSize": {
            "Fonts": {
              "AxisSize": 10,
              "LegendSize": 8,
              "TitleSize": 16,
              "DescriptionSize": 12,
              "OriginSize": 8,
              "FontFamilyName": "Microsoft Sans Serif",
              "WatermarkSize": 32
            }
          },
          "Settings": {
            "SideMarginsEnabled": true,
            "LegendPosition": "RightInside",
            "BackColor": "#00FFFFFF",
            "DiagramBackColor": "#FFFFFF"
          },
          "OriginText": "codeine-3.0\nEuro po 60mg EM\n2022-06-23 15:52"
        }
      ]
    },
    {
      "Name": "Euro po 60mg PM",
      "Model": "4Comp",
      "ObservedData": [
        "Gerd 1997 PM po 60mg C",
        "Gerd 1997 PM po 60mg M"
      ],
      "Solver": {},
      "OutputSchema": [
        {
          "Parameters": [
            {
              "Name": "Start time",
              "Value": 0.0,
              "Unit": "h"
            },
            {
              "Name": "End time",
              "Value": 2.0,
              "Unit": "h"
            },
            {
              "Name": "Resolution",
              "Value": 20.0,
              "Unit": "pts/h"
            }
          ]
        },
        {
          "Parameters": [
            {
              "Name": "Start time",
              "Value": 2.0,
              "Unit": "h"
            },
            {
              "Name": "End time",
              "Value": 24.0,
              "Unit": "h"
            },
            {
              "Name": "Resolution",
              "Value": 4.0,
              "Unit": "pts/h"
            }
          ]
        }
      ],
      "Parameters": [
        {
          "Path": "Applications|po 60 mg|Tablet|Application_1|ProtocolSchemaItem|Volume of water/body weight",
          "Value": 3.5,
          "Unit": "ml/kg"
        },
        {
          "Path": "Codeine-CYP2D6-recombinase|In vitro Vmax/recombinant enzyme",
          "Value": 0.03,
          "Unit": "pmol/min/pmol rec. enzyme"
        },
        {
          "Path": "CYP2D6|Reference concentration",
          "Value": 0.4,
          "Unit": "µmol/l"
        },
        {
          "Path": "CYP2D6|t1/2 (intestine)",
          "Value": 23.0,
          "Unit": "h"
        },
        {
          "Path": "CYP2D6|t1/2 (liver)",
          "Value": 51.0,
          "Unit": "h"
        },
        {
          "Path": "CYP3A4|Reference concentration",
          "Value": 4.32,
          "Unit": "µmol/l"
        },
        {
          "Path": "CYP3A4|t1/2 (intestine)",
          "Value": 23.0,
          "Unit": "h"
        },
        {
          "Path": "CYP3A4|t1/2 (liver)",
          "Value": 37.0,
          "Unit": "h"
        },
        {
          "Path": "UGT2B7|Reference concentration",
          "Value": 1.0,
          "Unit": "µmol/l"
        },
        {
          "Path": "UGT2B7|t1/2 (intestine)",
          "Value": 23.0,
          "Unit": "h"
        },
        {
          "Path": "UGT2B7|t1/2 (liver)",
          "Value": 36.0,
          "Unit": "h"
        }
      ],
      "OutputSelections": [
        "Organism|PeripheralVenousBlood|Codeine|Plasma (Peripheral Venous Blood)",
        "Organism|PeripheralVenousBlood|Morphine|Plasma (Peripheral Venous Blood)"
      ],
      "Population": "Euro 0F",
      "Compounds": [
        {
          "Name": "Codeine",
          "CalculationMethods": [
            "Cellular partition coefficient method - PK-Sim Standard",
            "Cellular permeability - PK-Sim Standard"
          ],
          "Processes": [
            {
              "Name": "CYP2D6-recombinase",
              "MoleculeName": "CYP2D6",
              "MetaboliteName": "Morphine"
            },
            {
              "Name": "CYP3A4-recombinase",
              "MoleculeName": "CYP3A4"
            },
            {
              "Name": "UGT2B7-microsomes",
              "MoleculeName": "UGT2B7"
            },
            {
              "SystemicProcessType": "Hepatic"
            },
            {
              "Name": "Renal Clearances-CL",
              "SystemicProcessType": "Renal"
            },
            {
              "SystemicProcessType": "GFR"
            }
          ],
          "Protocol": {
            "Name": "po 60 mg",
            "Formulations": [
              {
                "Name": "Tablet",
                "Key": "Formulation"
              }
            ]
          }
        },
        {
          "Name": "Morphine",
          "CalculationMethods": [
            "Cellular partition coefficient method - Rodgers and Rowland",
            "Cellular permeability - PK-Sim Standard"
          ],
          "Processes": [
            {
              "MoleculeName": "CYP2D6"
            },
            {
              "MoleculeName": "CYP3A4"
            },
            {
              "Name": "UGT2B7-Mcrosome",
              "MoleculeName": "UGT2B7"
            },
            {
              "Name": "Renal Clearances-CL",
              "SystemicProcessType": "Renal"
            },
            {
              "SystemicProcessType": "GFR"
            }
          ]
        }
      ],
      "HasResults": true,
      "AlteredBuildingBlocks": [
        {
          "Name": "Codeine",
          "Type": "Compound"
        }
      ],
      "PopulationAnalyses": [
        {
          "Type": "TimeProfile",
          "Analysis": {
            "Fields": [
              {
                "Name": "Codeine-Peripheral Venous Blood-Plasma-Concentration",
                "Dimension": "Concentration (molar)",
                "Scaling": "Linear",
                "Unit": "ng/ml",
                "QuantityPath": "Organism|PeripheralVenousBlood|Codeine|Plasma (Peripheral Venous Blood)",
                "QuantityType": "Drug, Observer",
                "Color": "#000000",
                "Area": "DataArea"
              },
              {
                "Name": "Morphine-Peripheral Venous Blood-Plasma-Concentration",
                "Dimension": "Concentration (molar)",
                "Scaling": "Linear",
                "Unit": "ng/ml",
                "QuantityPath": "Organism|PeripheralVenousBlood|Morphine|Plasma (Peripheral Venous Blood)",
                "QuantityType": "Drug, Observer",
                "Color": "#FF0000",
                "Area": "DataArea",
                "Index": 1
              }
            ],
            "Statistics": [
              {
                "Id": "ArithmeticMean",
                "LineStyle": "Solid"
              },
              {
                "Id": "Range90",
                "LineStyle": "Solid"
              }
            ]
          },
          "ObservedDataCollection": {
            "ObservedData": [
              "Gerd 1997 PM po 60mg C",
[truncated: 414,673 more chars]
